# Supplementary material for: Limits to the strain engineering of layered square-planar nickelate thin films
Source: Nat Commun. 2023 Mar 16;14:1468. doi: 10.1038/s41467-023-37117-4 (PMC10020545; doi:10.1038/s41467-023-37117-4)
Supplement: Supplementary file 3 — Source Data [file 41467_2023_37117_MOESM3_ESM.zip]

Archive with 15 entries (15 files):
- Source Data (Fig 2d).tif
- Source Data (Fig 2e).tif
- Source Data (Fig 3c).tif
- Source Data (Fig 3d).tif
- Source Data (Fig 4c).tif
- Source data (Fig 4d).tif
- Source data (Fig 5a).tif
- Source data (Fig 5b).tif
- Source Data (Fig 5c).tif
- Source data (Fig 7b).tif
- Source Data (Fig 7e).tif
- Source Data (Fig 9b).tif
- Source Data (Fig 9c).tif
- Source Data (Fig 9d).tif
- Source Data (x-ray diffraction and resistivity).xlsx
