# Supplementary material for: Limits to the strain engineering of layered square-planar nickelate thin films
Source: Nat Commun. 2023 Mar 16;14:1468. doi: 10.1038/s41467-023-37117-4 (PMC10020545; doi:10.1038/s41467-023-37117-4)
Supplement: Supplementary file 3 — Source Data [file 41467_2023_37117_MOESM3_ESM.zip › Source Data (x-ray diffraction and resistivity).xlsx]

## Sheet: Figure 2
Nd4Ni3O10 / SrTiO3 (Nd / Ni ~ 4 / 3)	two-theta (angle)	Intensity (counts)	Nd4Ni3O10 / SrTiO3 (Nd / Ni ~ 5.1 / 3)	two-theta (angle)	Intensity (counts)
	3.005	80		10.005	36
	3.015	68		10.015	40
	3.025	64		10.025	43
	3.035	69		10.035	37
	3.045	59		10.045	44
	3.055	77		10.055	47
	3.065	65		10.065	41
	3.075	54		10.075	29
	3.085	72		10.085	37
	3.095	57		10.095	40
	3.105	82		10.105	43
	3.115	52		10.115	42
	3.125	58		10.125	38
	3.135	47		10.135	36
	3.145	59		10.145	36
	3.155	53		10.155	38
	3.165	50		10.165	49
	3.175	40		10.175	34
	3.185	41		10.185	49
	3.195	42		10.195	32
	3.205	45		10.205	38
	3.215	43		10.215	41
	3.225	47		10.225	42
	3.235	37		10.235	36
	3.245	46		10.245	44
	3.255	40		10.255	47
	3.265	37		10.265	40
	3.275	66		10.275	47
	3.285	40		10.285	42
	3.295	42		10.295	50
	3.305	43		10.305	50
	3.315	37		10.315	46
	3.325	31		10.325	30
	3.335	31		10.335	48
	3.345	28		10.345	46
	3.355	34		10.355	42
	3.365	37		10.365	42
	3.375	30		10.375	57
	3.385	31		10.385	57
	3.395	28		10.395	46
	3.405	37		10.405	35
	3.415	29		10.415	40
	3.425	39		10.425	40
	3.435	30		10.435	36
	3.445	36		10.445	33
	3.455	36		10.455	42
	3.465	39		10.465	36
	3.475	42		10.475	36
	3.485	33		10.485	31
	3.495	39		10.495	43
	3.505	32		10.505	39
	3.515	34		10.515	22
	3.525	41		10.525	30
	3.535	31		10.535	32
	3.545	28		10.545	58
	3.555	35		10.555	36
	3.565	38		10.565	42
	3.575	42		10.575	45
	3.585	25		10.585	41
	3.595	40		10.595	48
	3.605	35		10.605	42
	3.615	28		10.615	37
	3.625	27		10.625	38
	3.635	37		10.635	45
	3.645	20		10.645	47
	3.655	30		10.655	35
	3.665	35		10.665	46
	3.675	41		10.675	41
	3.685	41		10.685	46
	3.695	38		10.695	40
	3.705	31		10.705	33
	3.715	24		10.715	47
	3.725	28		10.725	44
	3.735	34		10.735	42
	3.745	31		10.745	36
	3.755	39		10.755	40
	3.765	33		10.765	26
	3.775	36		10.775	39
	3.785	25		10.785	38
	3.795	23		10.795	54
	3.805	43		10.805	37
	3.815	29		10.815	36
	3.825	34		10.825	37
	3.835	29		10.835	48
	3.845	33		10.845	35
	3.855	33		10.855	40
	3.865	19		10.865	34
	3.875	35		10.875	37
	3.885	38		10.885	52
	3.895	39		10.895	25
	3.905	23		10.905	46
	3.915	29		10.915	34
	3.925	36		10.925	37
	3.935	32		10.935	30
	3.945	26		10.945	37
	3.955	36		10.955	37
	3.965	34		10.965	42
	3.975	28		10.975	29
	3.985	34		10.985	45
	3.995	31		10.995	39
	4.005	25		11.005	43
	4.015	29		11.015	37
	4.025	32		11.025	43
	4.035	34		11.035	37
	4.045	31		11.045	41
	4.055	23		11.055	34
	4.065	23		11.065	35
	4.075	24		11.075	50
	4.085	32		11.085	38
	4.095	31		11.095	40
	4.105	32		11.105	46
	4.115	31		11.115	51
	4.125	26		11.125	38
	4.135	39		11.135	41
	4.145	30		11.145	34
	4.155	26		11.155	36
	4.165	32		11.165	35
	4.175	34		11.175	47
	4.185	28		11.185	36
	4.195	25		11.195	33
	4.205	25		11.205	39
	4.215	38		11.215	33
	4.225	33		11.225	39
	4.235	28		11.235	43
	4.245	19		11.245	35
	4.255	31		11.255	46
	4.265	20		11.265	37
	4.275	25		11.275	45
	4.285	28		11.285	37
	4.295	30		11.295	40
	4.305	20		11.305	38
	4.315	26		11.315	42
	4.325	30		11.325	35
	4.335	30		11.335	27
	4.345	29		11.345	37
	4.355	35		11.355	37
	4.365	50		11.365	41
	4.375	26		11.375	43
	4.385	27		11.385	30
	4.395	28		11.395	47
	4.405	28		11.405	29
	4.415	23		11.415	40
	4.425	31		11.425	45
	4.435	39		11.435	38
	4.445	31		11.445	35
	4.455	25		11.455	44
	4.465	23		11.465	43
	4.475	28		11.475	26
	4.485	29		11.485	44
	4.495	23		11.495	34
	4.505	37		11.505	37
	4.515	33		11.515	34
	4.525	25		11.525	30
	4.535	38		11.535	49
	4.545	26		11.545	36
	4.555	36		11.555	45
	4.565	33		11.565	50
	4.575	29		11.575	49
	4.585	21		11.585	37
	4.595	29		11.595	50
	4.605	29		11.605	43
	4.615	25		11.615	43
	4.625	26		11.625	39
	4.635	33		11.635	42
	4.645	22		11.645	38
	4.655	29		11.655	31
	4.665	23		11.665	43
	4.675	24		11.675	43
	4.685	21		11.685	39
	4.695	24		11.695	48
	4.705	29		11.705	42
	4.715	23		11.715	43
	4.725	27		11.725	43
	4.735	29		11.735	44
	4.745	32		11.745	41
	4.755	21		11.755	35
	4.765	36		11.765	46
	4.775	27		11.775	38
	4.785	28		11.785	36
	4.795	24		11.795	35
	4.805	26		11.805	46
	4.815	28		11.815	30
	4.825	25		11.825	33
	4.835	26		11.835	48
	4.845	30		11.845	38
	4.855	26		11.855	44
	4.865	24		11.865	42
	4.875	30		11.875	29
	4.885	22		11.885	46
	4.895	28		11.895	33
	4.905	26		11.905	26
	4.915	18		11.915	32
	4.925	20		11.925	37
	4.935	30		11.935	35
	4.945	24		11.945	33
	4.955	29		11.955	47
	4.965	25		11.965	42
	4.975	25		11.975	31
	4.985	24		11.985	33
	4.995	19		11.995	27
	5.005	28		12.005	37
	5.015	17		12.015	47
	5.025	39		12.025	30
	5.035	26		12.035	38
	5.045	30		12.045	55
	5.055	30		12.055	40
	5.065	20		12.065	38
	5.075	27		12.075	43
	5.085	29		12.085	44
	5.095	27		12.095	31
	5.105	31		12.105	42
	5.115	25		12.115	33
	5.125	33		12.125	37
	5.135	27		12.135	50
	5.145	27		12.145	41
	5.155	27		12.155	43
	5.165	21		12.165	35
	5.175	29		12.175	27
	5.185	22		12.185	32
	5.195	16		12.195	32
	5.205	28		12.205	30
	5.215	27		12.215	45
	5.225	29		12.225	38
	5.235	19		12.235	46
	5.245	28		12.245	37
	5.255	18		12.255	35
	5.265	35		12.265	33
	5.275	27		12.275	48
	5.285	14		12.285	32
	5.295	29		12.295	36
	5.305	31		12.305	40
	5.315	25		12.315	34
	5.325	23		12.325	28
	5.335	22		12.335	34
	5.345	25		12.345	36
	5.355	23		12.355	33
	5.365	29		12.365	43
	5.375	33		12.375	45
	5.385	24		12.385	40
	5.395	26		12.395	42
	5.405	26		12.405	33
	5.415	19		12.415	41
	5.425	21		12.425	33
	5.435	27		12.435	38
	5.445	19		12.445	35
	5.455	33		12.455	40
	5.465	28		12.465	40
	5.475	26		12.475	37
	5.485	23		12.485	32
	5.495	19		12.495	42
	5.505	30		12.505	36
	5.515	34		12.515	29
	5.525	29		12.525	32
	5.535	27		12.535	36
	5.545	20		12.545	53
	5.555	24		12.555	44
	5.565	34		12.565	32
	5.575	22		12.575	37
	5.585	24		12.585	35
	5.595	26		12.595	36
	5.605	25		12.605	33
	5.615	31		12.615	39
	5.625	25		12.625	33
	5.635	19		12.635	37
	5.645	19		12.645	34
	5.655	20		12.655	37
	5.665	33		12.665	38
	5.675	29		12.675	33
	5.685	27		12.685	47
	5.695	22		12.695	29
	5.705	32		12.705	40
	5.715	29		12.715	32
	5.725	27		12.725	41
	5.735	23		12.735	29
	5.745	11		12.745	38
	5.755	25		12.755	31
	5.765	17		12.765	41
	5.775	22		12.775	39
	5.785	21		12.785	38
	5.795	24		12.795	32
	5.805	21		12.805	30
	5.815	33		12.815	33
	5.825	29		12.825	34
	5.835	14		12.835	48
	5.845	17		12.845	27
	5.855	20		12.855	50
	5.865	21		12.865	35
	5.875	24		12.875	31
	5.885	21		12.885	47
	5.895	34		12.895	40
	5.905	32		12.905	36
	5.915	31		12.915	33
	5.925	16		12.925	37
	5.935	23		12.935	43
	5.945	32		12.945	34
	5.955	27		12.955	40
	5.965	22		12.965	37
	5.975	27		12.975	39
	5.985	19		12.985	30
	5.995	19		12.995	38
	6.005	19		13.005	40
	6.015	30		13.015	32
	6.025	26		13.025	54
	6.035	27		13.035	43
	6.045	21		13.045	44
	6.055	24		13.055	41
	6.065	26		13.065	49
	6.075	23		13.075	52
	6.085	29		13.085	57
	6.095	31		13.095	42
	6.105	21		13.105	42
	6.115	22		13.115	52
	6.125	22		13.125	56
	6.135	28		13.135	46
	6.145	24		13.145	44
	6.155	23		13.155	37
	6.165	28		13.165	45
	6.175	26		13.175	50
	6.185	22		13.185	51
	6.195	14		13.195	44
	6.205	18		13.205	48
	6.215	24		13.215	47
	6.225	26		13.225	60
	6.235	28		13.235	50
	6.245	24		13.245	49
	6.255	20		13.255	49
	6.265	19		13.265	47
	6.275	19		13.275	56
	6.285	28		13.285	52
	6.295	26		13.295	58
	6.305	15		13.305	52
	6.315	26		13.315	56
	6.325	29		13.325	42
	6.335	22		13.335	65
	6.345	24		13.345	47
	6.355	29		13.355	37
	6.365	22		13.365	44
	6.375	23		13.375	42
	6.385	25		13.385	39
	6.395	18		13.395	55
	6.405	21		13.405	49
	6.415	21		13.415	33
	6.425	25		13.425	41
	6.435	22		13.435	45
	6.445	19		13.445	65
	6.455	25		13.455	39
	6.465	22		13.465	38
	6.475	27		13.475	34
	6.485	22		13.485	43
	6.495	27		13.495	40
	6.505	21		13.505	39
	6.515	22		13.515	46
	6.525	22		13.525	34
	6.535	22		13.535	44
	6.545	26		13.545	36
	6.555	24		13.555	38
	6.565	22		13.565	33
	6.575	26		13.575	41
	6.585	25		13.585	33
	6.595	34		13.595	35
	6.605	26		13.605	28
	6.615	27		13.615	34
	6.625	21		13.625	32
	6.635	24		13.635	29
	6.645	13		13.645	40
	6.655	25		13.655	39
	6.665	19		13.665	31
	6.675	16		13.675	39
	6.685	19		13.685	35
	6.695	25		13.695	47
	6.705	28		13.705	37
	6.715	17		13.715	37
	6.725	18		13.725	36
	6.735	26		13.735	30
	6.745	23		13.745	54
	6.755	23		13.755	29
	6.765	22		13.765	36
	6.775	29		13.775	36
	6.785	32		13.785	31
	6.795	18		13.795	35
	6.805	28		13.805	33
	6.815	20		13.815	39
	6.825	22		13.825	36
	6.835	31		13.835	51
	6.845	17		13.845	46
	6.855	18		13.855	45
	6.865	25		13.865	35
	6.875	25		13.875	45
	6.885	23		13.885	36
	6.895	22		13.895	40
	6.905	20		13.905	45
	6.915	23		13.915	38
	6.925	24		13.925	34
	6.935	29		13.935	40
	6.945	21		13.945	33
	6.955	16		13.955	38
	6.965	23		13.965	31
	6.975	33		13.975	38
	6.985	27		13.985	36
	6.995	22		13.995	36
	7.005	20		14.005	32
	7.015	22		14.015	38
	7.025	25		14.025	34
	7.035	24		14.035	45
	7.045	23		14.045	27
	7.055	14		14.055	41
	7.065	18		14.065	43
	7.075	23		14.075	37
	7.085	22		14.085	33
	7.095	29		14.095	42
	7.105	29		14.105	45
	7.115	27		14.115	40
	7.125	38		14.125	36
	7.135	33		14.135	36
	7.145	22		14.145	35
	7.155	23		14.155	24
	7.165	22		14.165	30
	7.175	22		14.175	42
	7.185	17		14.185	38
	7.195	26		14.195	34
	7.205	26		14.205	39
	7.215	21		14.215	47
	7.225	22		14.225	40
	7.235	22		14.235	41
	7.245	24		14.245	38
	7.255	22		14.255	37
	7.265	26		14.265	41
	7.275	26		14.275	37
	7.285	26		14.285	43
	7.295	30		14.295	34
	7.305	27		14.305	27
	7.315	23		14.315	32
	7.325	29		14.325	25
	7.335	27		14.335	27
	7.345	24		14.345	40
	7.355	27		14.355	26
	7.365	26		14.365	33
	7.375	13		14.375	30
	7.385	25		14.385	33
	7.395	21		14.395	37
	7.405	22		14.405	31
	7.415	19		14.415	38
	7.425	34		14.425	44
	7.435	26		14.435	40
	7.445	19		14.445	45
	7.455	28		14.455	37
	7.465	23		14.465	34
	7.475	31		14.475	38
	7.485	24		14.485	27
	7.495	29		14.495	24
	7.505	30		14.505	22
	7.515	17		14.515	45
	7.525	36		14.525	30
	7.535	23		14.535	45
	7.545	23		14.545	25
	7.555	25		14.555	33
	7.565	29		14.565	27
	7.575	22		14.575	29
	7.585	19		14.585	30
	7.595	24		14.595	30
	7.605	16		14.605	38
	7.615	22		14.615	39
	7.625	26		14.625	30
	7.635	22		14.635	34
	7.645	32		14.645	33
	7.655	29		14.655	32
	7.665	25		14.665	32
	7.675	34		14.675	29
	7.685	31		14.685	31
	7.695	25		14.695	30
	7.705	34		14.705	39
	7.715	19		14.715	41
	7.725	26		14.725	40
	7.735	21		14.735	43
	7.745	32		14.745	34
	7.755	31		14.755	40
	7.765	29		14.765	32
	7.775	26		14.775	35
	7.785	19		14.785	39
	7.795	23		14.795	40
	7.805	29		14.805	34
	7.815	22		14.815	37
	7.825	30		14.825	42
	7.835	32		14.835	44
	7.845	26		14.845	44
	7.855	27		14.855	35
	7.865	21		14.865	33
	7.875	27		14.875	46
	7.885	26		14.885	26
	7.895	32		14.895	35
	7.905	25		14.905	20
	7.915	23		14.915	30
	7.925	25		14.925	37
	7.935	27		14.935	29
	7.945	16		14.945	39
	7.955	29		14.955	41
	7.965	30		14.965	33
	7.975	27		14.975	40
	7.985	28		14.985	39
	7.995	25		14.995	28
	8.005	27		15.005	28
	8.015	21		15.015	46
	8.025	23		15.025	31
	8.035	24		15.035	33
	8.045	24		15.045	37
	8.055	27		15.055	34
	8.065	24		15.065	33
	8.075	29		15.075	28
	8.085	32		15.085	40
	8.095	25		15.095	41
	8.105	29		15.105	43
	8.115	22		15.115	40
	8.125	33		15.125	31
	8.135	19		15.135	35
	8.145	25		15.145	37
	8.155	34		15.155	43
	8.165	20		15.165	34
	8.175	24		15.175	30
	8.185	36		15.185	40
	8.195	29		15.195	31
	8.205	24		15.205	29
	8.215	35		15.215	26
	8.225	29		15.225	35
	8.235	23		15.235	36
	8.245	26		15.245	39
	8.255	25		15.255	47
	8.265	30		15.265	39
	8.275	30		15.275	35
	8.285	21		15.285	37
	8.295	31		15.295	36
	8.305	26		15.305	39
	8.315	19		15.315	27
	8.325	22		15.325	45
	8.335	19		15.335	29
	8.345	34		15.345	35
	8.355	25		15.355	31
	8.365	31		15.365	42
	8.375	22		15.375	31
	8.385	16		15.385	32
	8.395	18		15.395	34
	8.405	13		15.405	29
	8.415	28		15.415	32
	8.425	24		15.425	33
	8.435	28		15.435	27
	8.445	21		15.445	36
	8.455	26		15.455	26
	8.465	19		15.465	32
	8.475	23		15.475	32
	8.485	25		15.485	37
	8.495	24		15.495	31
	8.505	23		15.505	32
	8.515	26		15.515	38
	8.525	24		15.525	33
	8.535	23		15.535	49
	8.545	14		15.545	34
	8.555	19		15.555	37
	8.565	19		15.565	38
	8.575	27		15.575	34
	8.585	21		15.585	29
	8.595	20		15.595	31
	8.605	22		15.605	34
	8.615	17		15.615	46
	8.625	26		15.625	37
	8.635	26		15.635	35
	8.645	18		15.645	25
	8.655	23		15.655	34
	8.665	30		15.665	42
	8.675	26		15.675	29
	8.685	25		15.685	33
	8.695	17		15.695	40
	8.705	25		15.705	40
	8.715	12		15.715	26
	8.725	23		15.725	27
	8.735	20		15.735	30
	8.745	18		15.745	30
	8.755	24		15.755	32
	8.765	19		15.765	34
	8.775	20		15.775	29
	8.785	21		15.785	38
	8.795	24		15.795	32
	8.805	21		15.805	32
	8.815	20		15.815	40
	8.825	20		15.825	30
	8.835	28		15.835	33
	8.845	33		15.845	38
	8.855	17		15.855	33
	8.865	16		15.865	33
	8.875	13		15.875	46
	8.885	13		15.885	27
	8.895	22		15.895	39
	8.905	14		15.905	27
	8.915	17		15.915	45
	8.925	19		15.925	26
	8.935	19		15.935	34
	8.945	11		15.945	25
	8.955	26		15.955	48
	8.965	25		15.965	37
	8.975	27		15.975	34
	8.985	16		15.985	31
	8.995	24		15.995	35
	9.005	14		16.005	37
	9.015	15		16.015	42
	9.025	16		16.025	30
	9.035	16		16.035	47
	9.045	17		16.045	31
	9.055	15		16.055	33
	9.065	23		16.065	34
	9.075	19		16.075	37
	9.085	20		16.085	35
	9.095	11		16.095	28
	9.105	12		16.105	29
	9.115	19		16.115	33
	9.125	22		16.125	33
	9.135	21		16.135	36
	9.145	19		16.145	32
	9.155	19		16.155	31
	9.165	12		16.165	46
	9.175	14		16.175	38
	9.185	19		16.185	34
	9.195	21		16.195	32
	9.205	13		16.205	37
	9.215	19		16.215	29
	9.225	13		16.225	33
	9.235	22		16.235	35
	9.245	14		16.245	24
	9.255	9		16.255	37
	9.265	10		16.265	31
	9.275	15		16.275	29
	9.285	9		16.285	23
	9.295	14		16.295	25
	9.305	21		16.305	27
	9.315	16		16.315	43
	9.325	14		16.325	34
	9.335	20		16.335	29
	9.345	12		16.345	43
	9.355	13		16.355	28
	9.365	18		16.365	32
	9.375	25		16.375	36
	9.385	14		16.385	35
	9.395	13		16.395	39
	9.405	12		16.405	29
	9.415	17		16.415	35
	9.425	25		16.425	35
	9.435	13		16.435	30
	9.445	12		16.445	32
	9.455	9		16.455	26
	9.465	13		16.465	26
	9.475	19		16.475	27
	9.485	23		16.485	37
	9.495	11		16.495	29
	9.505	20		16.505	32
	9.515	23		16.515	29
	9.525	19		16.525	38
	9.535	13		16.535	32
	9.545	17		16.545	28
	9.555	11		16.555	36
	9.565	16		16.565	36
	9.575	19		16.575	24
	9.585	16		16.585	35
	9.595	15		16.595	24
	9.605	18		16.605	31
	9.615	23		16.615	22
	9.625	16		16.625	30
	9.635	11		16.635	24
	9.645	20		16.645	27
	9.655	11		16.655	42
	9.665	14		16.665	44
	9.675	7		16.675	29
	9.685	19		16.685	26
	9.695	16		16.695	26
	9.705	17		16.705	42
	9.715	20		16.715	34
	9.725	11		16.725	26
	9.735	10		16.735	31
	9.745	16		16.745	32
	9.755	11		16.755	29
	9.765	12		16.765	31
	9.775	24		16.775	31
	9.785	16		16.785	37
	9.795	15		16.795	32
	9.805	8		16.805	29
	9.815	16		16.815	23
	9.825	5		16.825	35
	9.835	15		16.835	24
	9.845	12		16.845	31
	9.855	15		16.855	24
	9.865	12		16.865	33
	9.875	14		16.875	31
	9.885	10		16.885	22
	9.895	18		16.895	48
	9.905	13		16.905	31
	9.915	14		16.915	33
	9.925	11		16.925	41
	9.935	22		16.935	35
	9.945	17		16.945	31
	9.955	9		16.955	33
	9.965	11		16.965	32
	9.975	11		16.975	33
	9.985	14		16.985	40
	9.995	15		16.995	29
	10.005	16		17.005	39
	10.015	6		17.015	29
	10.025	14		17.025	36
	10.035	11		17.035	39
	10.045	10		17.045	35
	10.055	22		17.055	15
	10.065	10		17.065	40
	10.075	10		17.075	32
	10.085	11		17.085	40
	10.095	18		17.095	29
	10.105	9		17.105	35
	10.115	16		17.115	31
	10.125	24		17.125	26
	10.135	21		17.135	36
	10.145	16		17.145	32
	10.155	15		17.155	26
	10.165	13		17.165	33
	10.175	10		17.175	33
	10.185	18		17.185	23
	10.195	12		17.195	28
	10.205	14		17.205	28
	10.215	9		17.215	43
	10.225	10		17.225	24
	10.235	16		17.235	25
	10.245	16		17.245	34
	10.255	13		17.255	22
	10.265	8		17.265	25
	10.275	14		17.275	35
	10.285	16		17.285	38
	10.295	16		17.295	34
	10.305	10		17.305	31
	10.315	12		17.315	31
	10.325	17		17.325	38
	10.335	12		17.335	34
	10.345	17		17.345	30
	10.355	15		17.355	42
	10.365	19		17.365	28
	10.375	17		17.375	26
	10.385	12		17.385	37
	10.395	17		17.395	40
	10.405	8		17.405	24
	10.415	9		17.415	30
	10.425	8		17.425	26
	10.435	13		17.435	24
	10.445	5		17.445	28
	10.455	16		17.455	25
	10.465	9		17.465	24
	10.475	8		17.475	30
	10.485	8		17.485	27
	10.495	12		17.495	34
	10.505	8		17.505	30
	10.515	10		17.515	25
	10.525	11		17.525	26
	10.535	12		17.535	28
	10.545	9		17.545	30
	10.555	9		17.555	32
	10.565	12		17.565	40
	10.575	12		17.575	30
	10.585	10		17.585	32
	10.595	11		17.595	35
	10.605	15		17.605	31
	10.615	6		17.615	17
	10.625	8		17.625	30
	10.635	9		17.635	22
	10.645	10		17.645	18
	10.655	7		17.655	27
	10.665	11		17.665	31
	10.675	13		17.675	31
	10.685	10		17.685	27
	10.695	16		17.695	36
	10.705	8		17.705	39
	10.715	11		17.715	33
	10.725	10		17.725	37
	10.735	18		17.735	38
	10.745	6		17.745	31
	10.755	7		17.755	24
	10.765	12		17.765	29
	10.775	8		17.775	23
	10.785	5		17.785	33
	10.795	12		17.795	23
	10.805	11		17.805	30
	10.815	14		17.815	36
	10.825	14		17.825	46
	10.835	11		17.835	32
	10.845	10		17.845	28
	10.855	11		17.855	23
	10.865	9		17.865	28
	10.875	11		17.875	21
	10.885	14		17.885	30
	10.895	8		17.895	23
	10.905	19		17.905	26
	10.915	8		17.915	31
	10.925	12		17.925	28
	10.935	7		17.935	32
	10.945	10		17.945	31
	10.955	9		17.955	30
	10.965	6		17.965	34
	10.975	6		17.975	37
	10.985	14		17.985	35
	10.995	13		17.995	28
	11.005	11		18.005	38
	11.015	10		18.015	25
	11.025	18		18.025	26
	11.035	6		18.035	21
	11.045	8		18.045	33
	11.055	13		18.055	21
	11.065	10		18.065	27
	11.075	12		18.075	42
	11.085	7		18.085	22
	11.095	16		18.095	24
	11.105	8		18.105	19
	11.115	16		18.115	39
	11.125	6		18.125	26
	11.135	5		18.135	30
	11.145	11		18.145	27
	11.155	11		18.155	29
	11.165	9		18.165	32
	11.175	10		18.175	29
	11.185	9		18.185	30
	11.195	12		18.195	30
	11.205	9		18.205	34
	11.215	11		18.215	28
	11.225	10		18.225	21
	11.235	7		18.235	29
	11.245	11		18.245	26
	11.255	11		18.255	41
	11.265	14		18.265	24
	11.275	11		18.275	30
	11.285	12		18.285	24
	11.295	10		18.295	28
	11.305	9		18.305	24
	11.315	10		18.315	31
	11.325	11		18.325	28
	11.335	9		18.335	29
	11.345	7		18.345	22
	11.355	5		18.355	30
	11.365	14		18.365	27
	11.375	9		18.375	20
	11.385	7		18.385	30
	11.395	14		18.395	24
	11.405	12		18.405	22
	11.415	8		18.415	22
	11.425	5		18.425	36
	11.435	7		18.435	27
	11.445	8		18.445	27
	11.455	5		18.455	39
	11.465	9		18.465	27
	11.475	9		18.475	29
	11.485	10		18.485	26
	11.495	10		18.495	35
	11.505	17		18.505	23
	11.515	10		18.515	42
	11.525	9		18.525	25
	11.535	10		18.535	28
	11.545	8		18.545	29
	11.555	12		18.555	33
	11.565	14		18.565	23
	11.575	11		18.575	29
	11.585	6		18.585	26
	11.595	7		18.595	32
	11.605	8		18.605	25
	11.615	9		18.615	25
	11.625	8		18.625	30
	11.635	9		18.635	25
	11.645	8		18.645	34
	11.655	9		18.655	21
	11.665	9		18.665	24
	11.675	11		18.675	34
	11.685	10		18.685	30
	11.695	9		18.695	36
	11.705	9		18.705	27
	11.715	9		18.715	31
	11.725	10		18.725	28
	11.735	12		18.735	32
	11.745	9		18.745	30
	11.755	8		18.755	23
	11.765	14		18.765	22
	11.775	9		18.775	25
	11.785	10		18.785	31
	11.795	12		18.795	30
	11.805	9		18.805	35
	11.815	8		18.815	22
	11.825	8		18.825	20
	11.835	8		18.835	21
	11.845	12		18.845	24
	11.855	11		18.855	37
	11.865	12		18.865	32
	11.875	15		18.875	23
	11.885	8		18.885	29
	11.895	4		18.895	21
	11.905	9		18.905	24
	11.915	9		18.915	33
	11.925	13		18.925	40
	11.935	7		18.935	25
	11.945	9		18.945	23
	11.955	10		18.955	30
	11.965	7		18.965	37
	11.975	9		18.975	23
	11.985	6		18.985	24
	11.995	9		18.995	31
	12.005	8		19.005	31
	12.015	8		19.015	28
	12.025	12		19.025	27
	12.035	8		19.035	23
	12.045	11		19.045	30
	12.055	7		19.055	24
	12.065	2		19.065	20
	12.075	7		19.075	29
	12.085	8		19.085	28
	12.095	11		19.095	32
	12.105	7		19.105	26
	12.115	11		19.115	23
	12.125	7		19.125	24
	12.135	8		19.135	26
	12.145	9		19.145	33
	12.155	8		19.155	33
	12.165	9		19.165	26
	12.175	9		19.175	21
	12.185	12		19.185	26
	12.195	10		19.195	27
	12.205	10		19.205	30
	12.215	7		19.215	27
	12.225	16		19.225	25
	12.235	3		19.235	21
	12.245	10		19.245	24
	12.255	8		19.255	27
	12.265	9		19.265	25
	12.275	8		19.275	29
	12.285	7		19.285	33
	12.295	10		19.295	19
	12.305	12		19.305	25
	12.315	7		19.315	32
	12.325	10		19.325	41
	12.335	8		19.335	30
	12.345	9		19.345	25
	12.355	10		19.355	31
	12.365	4		19.365	31
	12.375	10		19.375	30
	12.385	9		19.385	27
	12.395	10		19.395	24
	12.405	7		19.405	23
	12.415	8		19.415	25
	12.425	11		19.425	16
	12.435	5		19.435	21
	12.445	8		19.445	22
	12.455	10		19.455	30
	12.465	9		19.465	24
	12.475	5		19.475	31
	12.485	14		19.485	29
	12.495	14		19.495	26
	12.505	6		19.505	33
	12.515	10		19.515	25
	12.525	5		19.525	27
	12.535	12		19.535	22
	12.545	12		19.545	39
	12.555	16		19.555	24
	12.565	5		19.565	24
	12.575	8		19.575	27
	12.585	6		19.585	21
	12.595	5		19.595	19
	12.605	9		19.605	23
	12.615	5		19.615	21
	12.625	10		19.625	28
	12.635	9		19.635	23
	12.645	8		19.645	34
	12.655	7		19.655	23
	12.665	7		19.665	26
	12.675	11		19.675	25
	12.685	3		19.685	25
	12.695	7		19.695	24
	12.705	8		19.705	15
	12.715	8		19.715	23
	12.725	8		19.725	43
	12.735	6		19.735	29
	12.745	15		19.745	30
	12.755	12		19.755	20
	12.765	7		19.765	21
	12.775	8		19.775	25
	12.785	4		19.785	25
	12.795	6		19.795	20
	12.805	8		19.805	30
	12.815	13		19.815	22
	12.825	15		19.825	34
	12.835	12		19.835	30
	12.845	8		19.845	26
	12.855	15		19.855	31
	12.865	9		19.865	29
	12.875	10		19.875	25
	12.885	16		19.885	24
	12.895	7		19.895	30
	12.905	9		19.905	17
	12.915	6		19.915	37
	12.925	13		19.925	20
	12.935	13		19.935	25
	12.945	10		19.945	24
	12.955	9		19.955	23
	12.965	11		19.965	27
	12.975	8		19.975	23
	12.985	9		19.985	23
	12.995	7		19.995	24
	13.005	9		20.005	23
	13.015	7		20.015	32
	13.025	7		20.025	25
	13.035	12		20.035	27
	13.045	9		20.045	25
	13.055	7		20.055	23
	13.065	5		20.065	25
	13.075	4		20.075	33
	13.085	10		20.085	27
	13.095	5		20.095	22
	13.105	9		20.105	15
	13.115	9		20.115	26
	13.125	8		20.125	24
	13.135	9		20.135	30
	13.145	10		20.145	21
	13.155	8		20.155	20
	13.165	6		20.165	21
	13.175	10		20.175	29
	13.185	8		20.185	17
	13.195	8		20.195	21
	13.205	9		20.205	17
	13.215	9		20.215	24
	13.225	9		20.225	30
	13.235	5		20.235	20
	13.245	12		20.245	28
	13.255	12		20.255	20
	13.265	9		20.265	20
	13.275	7		20.275	22
	13.285	11		20.285	37
	13.295	7		20.295	18
	13.305	5		20.305	31
	13.315	5		20.315	23
	13.325	6		20.325	23
	13.335	15		20.335	27
	13.345	7		20.345	21
	13.355	7		20.355	18
	13.365	10		20.365	32
	13.375	5		20.375	23
	13.385	12		20.385	24
	13.395	10		20.395	25
	13.405	11		20.405	23
	13.415	11		20.415	18
	13.425	4		20.425	17
	13.435	8		20.435	24
	13.445	8		20.445	24
	13.455	12		20.455	22
	13.465	9		20.465	22
	13.475	12		20.475	26
	13.485	7		20.485	23
	13.495	4		20.495	19
	13.505	9		20.505	26
	13.515	10		20.515	28
	13.525	8		20.525	16
	13.535	13		20.535	28
	13.545	7		20.545	32
	13.555	5		20.555	33
	13.565	8		20.565	22
	13.575	4		20.575	18
	13.585	7		20.585	36
	13.595	10		20.595	22
	13.605	9		20.605	23
	13.615	6		20.615	29
	13.625	6		20.625	27
	13.635	11		20.635	25
	13.645	7		20.645	21
	13.655	12		20.655	27
	13.665	11		20.665	30
	13.675	5		20.675	21
	13.685	13		20.685	23
	13.695	4		20.695	34
	13.705	10		20.705	28
	13.715	5		20.715	32
	13.725	3		20.725	34
	13.735	7		20.735	28
	13.745	6		20.745	17
	13.755	7		20.755	26
	13.765	9		20.765	21
	13.775	9		20.775	23
	13.785	4		20.785	23
	13.795	2		20.795	26
	13.805	12		20.805	22
	13.815	6		20.815	27
	13.825	14		20.825	29
	13.835	9		20.835	19
	13.845	9		20.845	21
	13.855	6		20.855	24
	13.865	11		20.865	26
	13.875	3		20.875	24
	13.885	6		20.885	41
	13.895	6		20.895	22
	13.905	12		20.905	25
	13.915	12		20.915	29
	13.925	4		20.925	29
	13.935	2		20.935	32
	13.945	10		20.945	27
	13.955	7		20.955	28
	13.965	8		20.965	19
	13.975	6		20.975	23
	13.985	3		20.985	23
	13.995	8		20.995	25
	14.005	5		21.005	25
	14.015	11		21.015	21
	14.025	6		21.025	16
	14.035	7		21.035	34
	14.045	14		21.045	24
	14.055	5		21.055	28
	14.065	5		21.065	29
	14.075	6		21.075	25
	14.085	10		21.085	23
	14.095	7		21.095	27
	14.105	6		21.105	24
	14.115	10		21.115	27
	14.125	10		21.125	24
	14.135	8		21.135	27
	14.145	12		21.145	23
	14.155	6		21.155	31
	14.165	11		21.165	18
	14.175	6		21.175	30
	14.185	13		21.185	27
	14.195	7		21.195	18
	14.205	3		21.205	36
	14.215	7		21.215	31
	14.225	4		21.225	37
	14.235	6		21.235	18
	14.245	4		21.245	17
	14.255	4		21.255	36
	14.265	13		21.265	32
	14.275	5		21.275	21
	14.285	5		21.285	29
	14.295	7		21.295	31
	14.305	9		21.305	23
	14.315	7		21.315	23
	14.325	8		21.325	24
	14.335	10		21.335	27
	14.345	5		21.345	22
	14.355	6		21.355	16
	14.365	3		21.365	33
	14.375	8		21.375	19
	14.385	4		21.385	24
	14.395	5		21.395	21
	14.405	13		21.405	20
	14.415	10		21.415	23
	14.425	10		21.425	27
	14.435	8		21.435	22
	14.445	5		21.445	29
	14.455	9		21.455	23
	14.465	3		21.465	22
	14.475	15		21.475	29
	14.485	13		21.485	31
	14.495	9		21.495	31
	14.505	8		21.505	22
	14.515	2		21.515	28
	14.525	5		21.525	23
	14.535	7		21.535	26
	14.545	4		21.545	32
	14.555	5		21.555	23
	14.565	6		21.565	34
	14.575	5		21.575	27
	14.585	6		21.585	29
	14.595	8		21.595	27
	14.605	2		21.605	16
	14.615	9		21.615	31
	14.625	7		21.625	32
	14.635	2		21.635	32
	14.645	9		21.645	16
	14.655	10		21.655	22
	14.665	11		21.665	27
	14.675	9		21.675	28
	14.685	8		21.685	26
	14.695	8		21.695	18
	14.705	12		21.705	30
	14.715	5		21.715	29
	14.725	3		21.725	30
	14.735	11		21.735	28
	14.745	8		21.745	26
	14.755	7		21.755	14
	14.765	9		21.765	25
	14.775	13		21.775	23
	14.785	8		21.785	30
	14.795	10		21.795	26
	14.805	10		21.805	33
	14.815	6		21.815	28
	14.825	11		21.825	24
	14.835	10		21.835	27
	14.845	7		21.845	43
	14.855	9		21.855	33
	14.865	8		21.865	24
	14.875	7		21.875	29
	14.885	9		21.885	24
	14.895	5		21.895	17
	14.905	4		21.905	19
	14.915	3		21.915	29
	14.925	12		21.925	23
	14.935	12		21.935	20
	14.945	8		21.945	24
	14.955	9		21.955	21
	14.965	8		21.965	18
	14.975	5		21.975	21
	14.985	4		21.985	21
	14.995	10		21.995	22
	15.005	6		22.005	18
	15.015	11		22.015	32
	15.025	6		22.025	28
	15.035	4		22.035	29
	15.045	4		22.045	31
	15.055	5		22.055	30
	15.065	8		22.065	18
	15.075	5		22.075	26
	15.085	11		22.085	31
	15.095	6		22.095	26
	15.105	8		22.105	21
	15.115	11		22.115	25
	15.125	9		22.125	25
	15.135	11		22.135	32
	15.145	6		22.145	27
	15.155	8		22.155	30
	15.165	5		22.165	40
	15.175	9		22.175	43
	15.185	4		22.185	42
	15.195	10		22.195	42
	15.205	14		22.205	39
	15.215	7		22.215	37
	15.225	9		22.225	46
	15.235	11		22.235	40
	15.245	6		22.245	35
	15.255	4		22.255	32
	15.265	8		22.265	30
	15.275	13		22.275	53
	15.285	8		22.285	37
	15.295	5		22.295	49
	15.305	8		22.305	43
	15.315	8		22.315	36
	15.325	7		22.325	42
	15.335	4		22.335	34
	15.345	8		22.345	40
	15.355	6		22.355	41
	15.365	12		22.365	37
	15.375	7		22.375	53
	15.385	10		22.385	53
	15.395	6		22.395	38
	15.405	8		22.405	55
	15.415	5		22.415	48
	15.425	13		22.425	39
	15.435	8		22.435	58
	15.445	7		22.445	40
	15.455	4		22.455	57
	15.465	12		22.465	55
	15.475	7		22.475	56
	15.485	7		22.485	65
	15.495	6		22.495	50
	15.505	7		22.505	78
	15.515	7		22.515	109
	15.525	10		22.525	156
	15.535	10		22.535	245
	15.545	8		22.545	348
	15.555	6		22.555	516
	15.565	5		22.565	612
	15.575	5		22.575	733
	15.585	7		22.585	746
	15.595	3		22.595	999
	15.605	10		22.605	1169
	15.615	15		22.615	1426
	15.625	8		22.625	1735
	15.635	7		22.635	2357
	15.645	8		22.645	4451
	15.655	8		22.655	9181
	15.665	4		22.665	11673
	15.675	5		22.675	15133
	15.685	2		22.685	16747
	15.695	11		22.695	15033
	15.705	5		22.705	19091
	15.715	3		22.715	27439
	15.725	9		22.725	49830
	15.735	6		22.735	150410
	15.745	10		22.745	368260
	15.755	11		22.755	466360
	15.765	7		22.765	338390
	15.775	2		22.775	214140
	15.785	7		22.785	51588
	15.795	9		22.795	12096
	15.805	3		22.805	5115
	15.815	5		22.815	2204
	15.825	5		22.825	990
	15.835	9		22.835	572
	15.845	5		22.845	441
	15.855	13		22.855	316
	15.865	5		22.865	286
	15.875	12		22.875	261
	15.885	9		22.885	181
	15.895	5		22.895	173
	15.905	11		22.905	148
	15.915	13		22.915	134
	15.925	5		22.925	127
	15.935	9		22.935	109
	15.945	14		22.945	110
	15.955	4		22.955	80
	15.965	7		22.965	91
	15.975	11		22.975	94
	15.985	6		22.985	73
	15.995	8		22.995	67
	16.005	6		23.005	71
	16.015	11		23.015	71
	16.025	7		23.025	54
	16.035	9		23.035	65
	16.045	8		23.045	62
	16.055	8		23.055	45
	16.065	8		23.065	45
	16.075	6		23.075	47
	16.085	7		23.085	56
	16.095	4		23.095	49
	16.105	7		23.105	63
	16.115	11		23.115	50
	16.125	6		23.125	43
	16.135	9		23.135	45
	16.145	8		23.145	35
	16.155	10		23.155	42
	16.165	7		23.165	39
	16.175	9		23.175	45
	16.185	8		23.185	38
	16.195	9		23.195	42
	16.205	10		23.205	56
	16.215	12		23.215	36
	16.225	11		23.225	44
	16.235	5		23.235	43
	16.245	9		23.245	38
	16.255	11		23.255	52
	16.265	7		23.265	68
	16.275	6		23.275	66
	16.285	8		23.285	51
	16.295	11		23.295	42
	16.305	12		23.305	58
	16.315	7		23.315	60
	16.325	3		23.325	50
	16.335	4		23.335	51
	16.345	7		23.345	39
	16.355	12		23.355	44
	16.365	7		23.365	36
	16.375	7		23.375	34
	16.385	10		23.385	45
	16.395	7		23.395	32
	16.405	11		23.405	31
	16.415	3		23.415	32
	16.425	6		23.425	33
	16.435	4		23.435	27
	16.445	5		23.445	26
	16.455	14		23.455	28
	16.465	7		23.465	28
	16.475	8		23.475	35
	16.485	10		23.485	31
	16.495	8		23.495	44
	16.505	7		23.505	31
	16.515	6		23.515	25
	16.525	6		23.525	28
	16.535	9		23.535	34
	16.545	4		23.545	19
	16.555	9		23.555	31
	16.565	5		23.565	26
	16.575	9		23.575	19
	16.585	16		23.585	27
	16.595	10		23.595	30
	16.605	7		23.605	38
	16.615	6		23.615	24
	16.625	16		23.625	23
	16.635	10		23.635	33
	16.645	5		23.645	31
	16.655	11		23.655	26
	16.665	5		23.665	27
	16.675	6		23.675	24
	16.685	6		23.685	19
	16.695	12		23.695	32
	16.705	14		23.705	24
	16.715	14		23.715	43
	16.725	11		23.725	26
	16.735	9		23.735	30
	16.745	8		23.745	27
	16.755	9		23.755	26
	16.765	4		23.765	27
	16.775	5		23.775	22
	16.785	5		23.785	19
	16.795	6		23.795	39
	16.805	8		23.805	31
	16.815	11		23.815	34
	16.825	6		23.825	26
	16.835	7		23.835	30
	16.845	3		23.845	16
	16.855	10		23.855	21
	16.865	13		23.865	21
	16.875	11		23.875	28
	16.885	5		23.885	30
	16.895	9		23.895	22
	16.905	8		23.905	32
	16.915	9		23.915	27
	16.925	4		23.925	28
	16.935	12		23.935	20
	16.945	5		23.945	34
	16.955	7		23.955	22
	16.965	6		23.965	26
	16.975	12		23.975	37
	16.985	5		23.985	36
	16.995	7		23.995	28
	17.005	5		24.005	22
	17.015	5		24.015	21
	17.025	8		24.025	23
	17.035	7		24.035	36
	17.045	7		24.045	26
	17.055	13		24.055	24
	17.065	6		24.065	23
	17.075	6		24.075	38
	17.085	2		24.085	28
	17.095	13		24.095	27
	17.105	8		24.105	21
	17.115	8		24.115	26
	17.125	13		24.125	28
	17.135	8		24.135	19
	17.145	7		24.145	25
	17.155	6		24.155	24
	17.165	1		24.165	33
	17.175	6		24.175	30
	17.185	7		24.185	28
	17.195	5		24.195	32
	17.205	6		24.205	21
	17.215	3		24.215	31
	17.225	7		24.225	27
	17.235	14		24.235	21
	17.245	5		24.245	24
	17.255	9		24.255	24
	17.265	8		24.265	23
	17.275	9		24.275	17
	17.285	8		24.285	26
	17.295	11		24.295	13
	17.305	8		24.305	20
	17.315	3		24.315	24
	17.325	4		24.325	29
	17.335	6		24.335	16
	17.345	5		24.345	31
	17.355	5		24.355	17
	17.365	3		24.365	29
	17.375	4		24.375	30
	17.385	8		24.385	27
	17.395	10		24.395	26
	17.405	6		24.405	28
	17.415	7		24.415	25
	17.425	9		24.425	36
	17.435	11		24.435	22
	17.445	10		24.445	25
	17.455	7		24.455	29
	17.465	9		24.465	28
	17.475	6		24.475	35
	17.485	4		24.485	29
	17.495	8		24.495	34
	17.505	5		24.505	22
	17.515	7		24.515	27
	17.525	7		24.525	24
	17.535	4		24.535	23
	17.545	3		24.545	33
	17.555	7		24.555	30
	17.565	6		24.565	19
	17.575	12		24.575	25
	17.585	12		24.585	27
	17.595	7		24.595	19
	17.605	6		24.605	18
	17.615	8		24.615	31
	17.625	4		24.625	31
	17.635	5		24.635	32
	17.645	9		24.645	31
	17.655	10		24.655	25
	17.665	8		24.665	25
	17.675	8		24.675	42
	17.685	8		24.685	27
	17.695	7		24.695	25
	17.705	8		24.705	35
	17.715	9		24.715	24
	17.725	9		24.725	25
	17.735	11		24.735	27
	17.745	7		24.745	37
	17.755	5		24.755	26
	17.765	11		24.765	32
	17.775	7		24.775	22
	17.785	8		24.785	21
	17.795	8		24.795	23
	17.805	11		24.805	26
	17.815	10		24.815	35
	17.825	4		24.825	24
	17.835	7		24.835	27
	17.845	7		24.845	22
	17.855	10		24.855	30
	17.865	5		24.865	24
	17.875	5		24.875	30
	17.885	9		24.885	21
	17.895	9		24.895	39
	17.905	8		24.905	26
	17.915	9		24.915	40
	17.925	9		24.925	23
	17.935	10		24.935	31
	17.945	7		24.945	28
	17.955	11		24.955	30
	17.965	5		24.965	34
	17.975	9		24.975	33
	17.985	5		24.985	24
	17.995	5		24.995	31
	18.005	8		25.005	40
	18.015	9		25.015	30
	18.025	2		25.025	27
	18.035	15		25.035	33
	18.045	7		25.045	45
	18.055	6		25.055	25
	18.065	6		25.065	32
	18.075	9		25.075	31
	18.085	5		25.085	26
	18.095	7		25.095	31
	18.105	9		25.105	49
	18.115	9		25.115	42
	18.125	6		25.125	31
	18.135	11		25.135	36
	18.145	7		25.145	25
	18.155	4		25.155	29
	18.165	8		25.165	41
	18.175	9		25.175	46
	18.185	6		25.185	33
	18.195	8		25.195	28
	18.205	10		25.205	32
	18.215	10		25.215	38
	18.225	10		25.225	35
	18.235	9		25.235	38
	18.245	7		25.245	28
	18.255	7		25.255	49
	18.265	4		25.265	39
	18.275	4		25.275	53
	18.285	3		25.285	33
	18.295	10		25.295	29
	18.305	6		25.305	41
	18.315	6		25.315	41
	18.325	7		25.325	36
	18.335	7		25.335	29
	18.345	12		25.345	40
	18.355	10		25.355	53
	18.365	5		25.365	47
	18.375	9		25.375	40
	18.385	8		25.385	40
	18.395	9		25.395	34
	18.405	8		25.405	49
	18.415	12		25.415	36
	18.425	6		25.425	31
	18.435	8		25.435	39
	18.445	9		25.445	30
	18.455	9		25.455	39
	18.465	4		25.465	39
	18.475	7		25.475	40
	18.485	9		25.485	40
	18.495	4		25.495	37
	18.505	8		25.505	50
	18.515	2		25.515	42
	18.525	4		25.525	51
	18.535	3		25.535	42
	18.545	8		25.545	40
	18.555	9		25.555	41
	18.565	2		25.565	43
	18.575	6		25.575	40
	18.585	5		25.585	39
	18.595	7		25.595	39
	18.605	4		25.605	49
	18.615	6		25.615	45
	18.625	4		25.625	43
	18.635	9		25.635	47
	18.645	11		25.645	39
	18.655	8		25.655	59
	18.665	13		25.665	49
	18.675	5		25.675	41
	18.685	11		25.685	45
	18.695	6		25.695	53
	18.705	5		25.705	40
	18.715	6		25.715	49
	18.725	8		25.725	48
	18.735	9		25.735	48
	18.745	4		25.745	42
	18.755	10		25.755	23
	18.765	6		25.765	49
	18.775	7		25.775	40
	18.785	8		25.785	50
	18.795	7		25.795	41
	18.805	10		25.805	39
	18.815	10		25.815	35
	18.825	3		25.825	32
	18.835	11		25.835	45
	18.845	6		25.845	52
	18.855	8		25.855	38
	18.865	9		25.865	30
	18.875	8		25.875	36
	18.885	7		25.885	32
	18.895	5		25.895	33
	18.905	5		25.905	44
	18.915	8		25.915	37
	18.925	8		25.925	39
	18.935	8		25.935	42
	18.945	9		25.945	40
	18.955	7		25.955	36
	18.965	9		25.965	29
	18.975	2		25.975	27
	18.985	8		25.985	38
	18.995	8		25.995	34
	19.005	9		26.005	37
	19.015	13		26.015	43
	19.025	7		26.025	36
	19.035	6		26.035	30
	19.045	8		26.045	33
	19.055	10		26.055	45
	19.065	16		26.065	30
	19.075	7		26.075	28
	19.085	6		26.085	44
	19.095	8		26.095	39
	19.105	4		26.105	28
	19.115	15		26.115	39
	19.125	10		26.125	42
	19.135	10		26.135	29
	19.145	7		26.145	33
	19.155	4		26.155	40
	19.165	5		26.165	32
	19.175	8		26.175	40
	19.185	8		26.185	34
	19.195	2		26.195	24
	19.205	7		26.205	43
	19.215	4		26.215	29
	19.225	8		26.225	36
	19.235	8		26.235	31
	19.245	6		26.245	30
	19.255	7		26.255	32
	19.265	6		26.265	32
	19.275	9		26.275	35
	19.285	7		26.285	34
	19.295	5		26.295	36
	19.305	5		26.305	34
	19.315	2		26.315	31
	19.325	7		26.325	33
	19.335	8		26.335	38
	19.345	5		26.345	36
	19.355	6		26.355	32
	19.365	9		26.365	21
	19.375	9		26.375	34
	19.385	9		26.385	36
	19.395	8		26.395	29
	19.405	12		26.405	37
	19.415	10		26.415	43
	19.425	7		26.425	34
	19.435	5		26.435	41
	19.445	11		26.445	38
	19.455	4		26.455	32
	19.465	5		26.465	40
	19.475	6		26.475	27
	19.485	10		26.485	26
	19.495	11		26.495	35
	19.505	8		26.505	36
	19.515	6		26.515	35
	19.525	7		26.525	36
	19.535	9		26.535	43
	19.545	7		26.545	44
	19.555	10		26.555	36
	19.565	7		26.565	27
	19.575	5		26.575	41
	19.585	12		26.585	25
	19.595	11		26.595	35
	19.605	5		26.605	34
	19.615	8		26.615	44
	19.625	7		26.625	28
	19.635	8		26.635	30
	19.645	5		26.645	34
	19.655	12		26.655	36
	19.665	3		26.665	33
	19.675	7		26.675	32
	19.685	10		26.685	32
	19.695	4		26.695	29
	19.705	9		26.705	45
	19.715	6		26.715	34
	19.725	9		26.725	33
	19.735	3		26.735	32
	19.745	4		26.745	33
	19.755	8		26.755	43
	19.765	9		26.765	35
	19.775	5		26.775	20
	19.785	7		26.785	25
	19.795	7		26.795	23
	19.805	7		26.805	25
	19.815	4		26.815	27
	19.825	9		26.825	28
	19.835	5		26.835	45
	19.845	9		26.845	38
	19.855	6		26.855	29
	19.865	8		26.865	37
	19.875	4		26.875	23
	19.885	8		26.885	21
	19.895	7		26.895	28
	19.905	10		26.905	32
	19.915	3		26.915	21
	19.925	6		26.925	31
	19.935	7		26.935	24
	19.945	7		26.945	41
	19.955	5		26.955	17
	19.965	5		26.965	30
	19.975	4		26.975	17
	19.985	11		26.985	29
	19.995	7		26.995	35
	20.005	7		27.005	31
	20.015	8		27.015	27
	20.025	9		27.025	36
	20.035	12		27.035	30
	20.045	5		27.045	20
	20.055	8		27.055	30
	20.065	6		27.065	36
	20.075	3		27.075	31
	20.085	6		27.085	23
	20.095	2		27.095	36
	20.105	7		27.105	29
	20.115	9		27.115	22
	20.125	12		27.125	28
	20.135	5		27.135	27
	20.145	14		27.145	24
	20.155	3		27.155	27
	20.165	10		27.165	26
	20.175	3		27.175	13
	20.185	8		27.185	36
	20.195	6		27.195	27
	20.205	7		27.205	25
	20.215	7		27.215	29
	20.225	7		27.225	30
	20.235	7		27.235	32
	20.245	7		27.245	29
	20.255	6		27.255	22
	20.265	9		27.265	26
	20.275	5		27.275	35
	20.285	5		27.285	40
	20.295	5		27.295	25
	20.305	8		27.305	46
	20.315	6		27.315	25
	20.325	14		27.325	26
	20.335	8		27.335	32
	20.345	8		27.345	28
	20.355	10		27.355	18
	20.365	13		27.365	23
	20.375	4		27.375	24
	20.385	7		27.385	23
	20.395	14		27.395	31
	20.405	9		27.405	35
	20.415	5		27.415	23
	20.425	8		27.425	31
	20.435	9		27.435	32
	20.445	4		27.445	23
	20.455	6		27.455	30
	20.465	10		27.465	25
	20.475	8		27.475	25
	20.485	10		27.485	27
	20.495	8		27.495	23
	20.505	5		27.505	27
	20.515	2		27.515	31
	20.525	4		27.525	19
	20.535	8		27.535	25
	20.545	11		27.545	26
	20.555	6		27.555	23
	20.565	6		27.565	25
	20.575	7		27.575	23
	20.585	12		27.585	25
	20.595	6		27.595	18
	20.605	8		27.605	26
	20.615	9		27.615	32
	20.625	9		27.625	34
	20.635	7		27.635	18
	20.645	11		27.645	25
	20.655	6		27.655	40
	20.665	8		27.665	36
	20.675	10		27.675	24
	20.685	6		27.685	22
	20.695	11		27.695	26
	20.705	10		27.705	23
	20.715	8		27.715	30
	20.725	8		27.725	28
	20.735	5		27.735	29
	20.745	6		27.745	25
	20.755	11		27.755	18
	20.765	6		27.765	32
	20.775	7		27.775	27
	20.785	7		27.785	29
	20.795	10		27.795	17
	20.805	6		27.805	21
	20.815	9		27.815	22
	20.825	2		27.825	28
	20.835	6		27.835	29
	20.845	1		27.845	16
	20.855	11		27.855	23
	20.865	2		27.865	32
	20.875	5		27.875	23
	20.885	11		27.885	22
	20.895	9		27.895	24
	20.905	6		27.905	25
	20.915	7		27.915	32
	20.925	7		27.925	22
	20.935	12		27.935	19
	20.945	6		27.945	22
	20.955	14		27.955	22
	20.965	5		27.965	24
	20.975	3		27.975	34
	20.985	5		27.985	17
	20.995	4		27.995	25
	21.005	3		28.005	18
	21.015	7		28.015	23
	21.025	10		28.025	23
	21.035	3		28.035	26
	21.045	9		28.045	31
	21.055	4		28.055	21
	21.065	16		28.065	19
	21.075	5		28.075	19
	21.085	11		28.085	20
	21.095	6		28.095	29
	21.105	10		28.105	33
	21.115	4		28.115	27
	21.125	8		28.125	26
	21.135	3		28.135	23
	21.145	7		28.145	17
	21.155	11		28.155	21
	21.165	14		28.165	13
	21.175	8		28.175	19
	21.185	9		28.185	19
	21.195	10		28.195	18
	21.205	7		28.205	15
	21.215	9		28.215	20
	21.225	8		28.225	18
	21.235	7		28.235	19
	21.245	11		28.245	22
	21.255	7		28.255	29
	21.265	6		28.265	23
	21.275	7		28.275	24
	21.285	13		28.285	25
	21.295	10		28.295	20
	21.305	15		28.305	7
	21.315	6		28.315	27
	21.325	5		28.325	19
	21.335	13		28.335	19
	21.345	7		28.345	20
	21.355	10		28.355	22
	21.365	8		28.365	21
	21.375	8		28.375	25
	21.385	11		28.385	16
	21.395	13		28.395	23
	21.405	11		28.405	18
	21.415	9		28.415	22
	21.425	13		28.425	19
	21.435	9		28.435	17
	21.445	8		28.445	22
	21.455	11		28.455	22
	21.465	11		28.465	21
	21.475	7		28.475	16
	21.485	12		28.485	20
	21.495	7		28.495	18
	21.505	14		28.505	18
	21.515	9		28.515	26
	21.525	10		28.525	20
	21.535	7		28.535	30
	21.545	10		28.545	13
	21.555	8		28.555	16
	21.565	10		28.565	19
	21.575	9		28.575	20
	21.585	9		28.585	24
	21.595	12		28.595	25
	21.605	14		28.605	18
	21.615	8		28.615	18
	21.625	10		28.625	27
	21.635	7		28.635	20
	21.645	12		28.645	22
	21.655	5		28.655	21
	21.665	5		28.665	20
	21.675	6		28.675	29
	21.685	11		28.685	15
	21.695	12		28.695	22
	21.705	20		28.705	20
	21.715	9		28.715	16
	21.725	2		28.725	18
	21.735	7		28.735	12
	21.745	17		28.745	10
	21.755	11		28.755	19
	21.765	9		28.765	20
	21.775	9		28.775	21
	21.785	7		28.785	27
	21.795	9		28.795	17
	21.805	7		28.805	15
	21.815	6		28.815	16
	21.825	14		28.825	12
	21.835	9		28.835	8
	21.845	16		28.845	13
	21.855	13		28.855	19
	21.865	9		28.865	14
	21.875	10		28.875	22
	21.885	15		28.885	14
	21.895	11		28.895	26
	21.905	8		28.905	11
	21.915	5		28.915	17
	21.925	12		28.925	22
	21.935	9		28.935	23
	21.945	18		28.945	10
	21.955	13		28.955	19
	21.965	10		28.965	20
	21.975	6		28.975	28
	21.985	11		28.985	10
	21.995	9		28.995	20
	22.005	16		29.005	15
	22.015	9		29.015	21
	22.025	16		29.025	18
	22.035	11		29.035	28
	22.045	13		29.045	18
	22.055	16		29.055	20
	22.065	13		29.065	19
	22.075	11		29.075	14
	22.085	12		29.085	24
	22.095	11		29.095	16
	22.105	16		29.105	13
	22.115	19		29.115	14
	22.125	13		29.125	12
	22.135	7		29.135	12
	22.145	12		29.145	19
	22.155	14		29.155	17
	22.165	13		29.165	20
	22.175	9		29.175	26
	22.185	20		29.185	14
	22.195	19		29.195	14
	22.205	15		29.205	19
	22.215	14		29.215	16
	22.225	12		29.225	9
	22.235	14		29.235	9
	22.245	14		29.245	23
	22.255	15		29.255	18
	22.265	23		29.265	11
	22.275	18		29.275	18
	22.285	16		29.285	11
	22.295	24		29.295	21
	22.305	13		29.305	16
	22.315	15		29.315	17
	22.325	12		29.325	20
	22.335	20		29.335	20
	22.345	17		29.345	9
	22.355	21		29.355	18
	22.365	24		29.365	15
	22.375	21		29.375	15
	22.385	17		29.385	16
	22.395	18		29.395	12
	22.405	22		29.405	12
	22.415	17		29.415	14
	22.425	25		29.425	19
	22.435	22		29.435	19
	22.445	31		29.445	15
	22.455	25		29.455	9
	22.465	29		29.465	20
	22.475	35		29.475	18
	22.485	41		29.485	16
	22.495	36		29.495	17
	22.505	44		29.505	14
	22.515	53		29.515	17
	22.525	58		29.525	10
	22.535	89		29.535	20
	22.545	93		29.545	23
	22.555	109		29.555	18
	22.565	113		29.565	21
	22.575	132		29.575	14
	22.585	134		29.585	12
	22.595	128		29.595	10
	22.605	156		29.605	15
	22.615	185		29.615	8
	22.625	221		29.625	11
	22.635	244		29.635	19
	22.645	320		29.645	22
	22.655	360		29.655	20
	22.665	460		29.665	16
	22.675	566		29.675	23
	22.685	732		29.685	11
	22.695	947		29.695	19
	22.705	1257		29.705	17
	22.715	1929		29.715	14
	22.725	4088		29.725	23
	22.735	17510		29.735	4
	22.745	138570		29.745	12
	22.755	472030		29.755	18
	22.765	390960		29.765	14
	22.775	93917		29.775	14
	22.785	19250		29.785	12
	22.795	4809		29.795	14
	22.805	1627		29.805	17
	22.815	945		29.815	14
	22.825	620		29.825	28
	22.835	460		29.835	14
	22.845	344		29.845	14
	22.855	247		29.855	14
	22.865	234		29.865	18
	22.875	154		29.875	11
	22.885	143		29.885	18
	22.895	102		29.895	14
	22.905	103		29.905	17
	22.915	92		29.915	8
	22.925	99		29.925	20
	22.935	91		29.935	23
	22.945	99		29.945	28
	22.955	74		29.955	16
	22.965	62		29.965	19
	22.975	58		29.975	19
	22.985	59		29.985	12
[truncated: 8,194 more rows]

## Sheet: Figure 3
Nd4Ni3O10 / NdGaO3	two-theta (angle)	Intensity (counts)
	3.005	122
	3.015	131
	3.025	100
	3.035	114
	3.045	131
	3.055	110
	3.065	113
	3.075	108
	3.085	109
	3.095	122
	3.105	117
	3.115	120
	3.125	113
	3.135	105
	3.145	98
	3.155	98
	3.165	102
	3.175	99
	3.185	116
	3.195	89
	3.205	80
	3.215	78
	3.225	72
	3.235	96
	3.245	75
	3.255	72
	3.265	72
	3.275	80
	3.285	67
	3.295	67
	3.305	70
	3.315	70
	3.325	57
	3.335	58
	3.345	73
	3.355	62
	3.365	66
	3.375	59
	3.385	73
	3.395	67
	3.405	67
	3.415	64
	3.425	68
	3.435	60
	3.445	71
	3.455	58
	3.465	59
	3.475	67
	3.485	63
	3.495	74
	3.505	55
	3.515	69
	3.525	76
	3.535	62
	3.545	61
	3.555	58
	3.565	50
	3.575	50
	3.585	57
	3.595	46
	3.605	56
	3.615	49
	3.625	53
	3.635	37
	3.645	42
	3.655	50
	3.665	44
	3.675	50
	3.685	38
	3.695	45
	3.705	38
	3.715	47
	3.725	42
	3.735	40
	3.745	46
	3.755	45
	3.765	56
	3.775	37
	3.785	57
	3.795	38
	3.805	52
	3.815	47
	3.825	41
	3.835	51
	3.845	44
	3.855	37
	3.865	51
	3.875	40
	3.885	34
	3.895	35
	3.905	48
	3.915	43
	3.925	33
	3.935	26
	3.945	36
	3.955	36
	3.965	27
	3.975	32
	3.985	35
	3.995	38
	4.005	36
	4.015	37
	4.025	41
	4.035	39
	4.045	42
	4.055	34
	4.065	31
	4.075	35
	4.085	32
	4.095	38
	4.105	36
	4.115	40
	4.125	37
	4.135	34
	4.145	36
	4.155	27
	4.165	37
	4.175	32
	4.185	25
	4.195	40
	4.205	37
	4.215	30
	4.225	33
	4.235	20
	4.245	39
	4.255	33
	4.265	17
	4.275	24
	4.285	29
	4.295	22
	4.305	25
	4.315	30
	4.325	25
	4.335	33
	4.345	32
	4.355	28
	4.365	41
	4.375	31
	4.385	23
	4.395	32
	4.405	24
	4.415	27
	4.425	28
	4.435	23
	4.445	29
	4.455	37
	4.465	30
	4.475	25
	4.485	33
	4.495	30
	4.505	20
	4.515	26
	4.525	30
	4.535	25
	4.545	13
	4.555	21
	4.565	29
	4.575	29
	4.585	16
	4.595	24
	4.605	19
	4.615	19
	4.625	23
	4.635	21
	4.645	35
	4.655	23
	4.665	19
	4.675	23
	4.685	28
	4.695	25
	4.705	21
	4.715	32
	4.725	23
	4.735	20
	4.745	21
	4.755	23
	4.765	19
	4.775	27
	4.785	23
	4.795	23
	4.805	28
	4.815	30
	4.825	30
	4.835	38
	4.845	14
	4.855	18
	4.865	27
	4.875	18
	4.885	22
	4.895	16
	4.905	18
	4.915	20
	4.925	23
	4.935	24
	4.945	20
	4.955	19
	4.965	20
	4.975	10
	4.985	23
	4.995	14
	5.005	18
	5.015	28
	5.025	16
	5.035	23
	5.045	14
	5.055	20
	5.065	15
	5.075	22
	5.085	18
	5.095	21
	5.105	18
	5.115	17
	5.125	20
	5.135	23
	5.145	16
	5.155	14
	5.165	18
	5.175	19
	5.185	18
	5.195	15
	5.205	15
	5.215	16
	5.225	20
	5.235	25
	5.245	17
	5.255	25
	5.265	17
	5.275	14
	5.285	14
	5.295	19
	5.305	12
	5.315	23
	5.325	22
	5.335	18
	5.345	15
	5.355	21
	5.365	24
	5.375	12
	5.385	10
	5.395	14
	5.405	14
	5.415	18
	5.425	20
	5.435	14
	5.445	22
	5.455	18
	5.465	10
	5.475	12
	5.485	19
	5.495	24
	5.505	13
	5.515	18
	5.525	13
	5.535	14
	5.545	10
	5.555	11
	5.565	15
	5.575	23
	5.585	17
	5.595	18
	5.605	18
	5.615	16
	5.625	19
	5.635	11
	5.645	18
	5.655	14
	5.665	14
	5.675	18
	5.685	21
	5.695	15
	5.705	16
	5.715	22
	5.725	14
	5.735	20
	5.745	14
	5.755	15
	5.765	19
	5.775	14
	5.785	14
	5.795	15
	5.805	18
	5.815	14
	5.825	21
	5.835	17
	5.845	17
	5.855	18
	5.865	14
	5.875	17
	5.885	11
	5.895	24
	5.905	15
	5.915	16
	5.925	18
	5.935	14
	5.945	18
	5.955	23
	5.965	16
	5.975	13
	5.985	16
	5.995	21
	6.005	21
	6.015	18
	6.025	24
	6.035	14
	6.045	15
	6.055	26
	6.065	16
	6.075	21
	6.085	16
	6.095	14
	6.105	21
	6.115	13
	6.125	19
	6.135	13
	6.145	9
	6.155	9
	6.165	13
	6.175	19
	6.185	14
	6.195	17
	6.205	20
	6.215	16
	6.225	15
	6.235	17
	6.245	20
	6.255	13
	6.265	21
	6.275	15
	6.285	11
	6.295	19
	6.305	16
	6.315	25
	6.325	14
	6.335	18
	6.345	14
	6.355	13
	6.365	17
	6.375	6
	6.385	12
	6.395	21
	6.405	16
	6.415	15
	6.425	12
	6.435	15
	6.445	15
	6.455	10
	6.465	18
	6.475	11
	6.485	12
	6.495	9
	6.505	16
	6.515	10
	6.525	23
	6.535	20
	6.545	12
	6.555	12
	6.565	18
	6.575	18
	6.585	20
	6.595	14
	6.605	17
	6.615	22
	6.625	17
	6.635	14
	6.645	16
	6.655	11
	6.665	18
	6.675	16
	6.685	18
	6.695	9
	6.705	6
	6.715	16
	6.725	8
	6.735	20
	6.745	12
	6.755	15
	6.765	16
	6.775	13
	6.785	26
	6.795	18
	6.805	8
	6.815	21
	6.825	18
	6.835	17
	6.845	17
	6.855	16
	6.865	22
	6.875	17
	6.885	12
	6.895	26
	6.905	19
	6.915	18
	6.925	17
	6.935	16
	6.945	11
	6.955	17
	6.965	20
	6.975	16
	6.985	20
	6.995	13
	7.005	19
	7.015	9
	7.025	16
	7.035	17
	7.045	14
	7.055	22
	7.065	16
	7.075	16
	7.085	13
	7.095	12
	7.105	16
	7.115	13
	7.125	15
	7.135	12
	7.145	24
	7.155	21
	7.165	18
	7.175	19
	7.185	14
	7.195	18
	7.205	12
	7.215	19
	7.225	11
	7.235	16
	7.245	7
	7.255	18
	7.265	17
	7.275	9
	7.285	13
	7.295	9
	7.305	21
	7.315	12
	7.325	16
	7.335	18
	7.345	14
	7.355	23
	7.365	12
	7.375	16
	7.385	15
	7.395	18
	7.405	15
	7.415	15
	7.425	8
	7.435	20
	7.445	12
	7.455	16
	7.465	12
	7.475	6
	7.485	13
	7.495	19
	7.505	12
	7.515	12
	7.525	12
	7.535	20
	7.545	12
	7.555	16
	7.565	18
	7.575	23
	7.585	16
	7.595	23
	7.605	18
	7.615	8
	7.625	21
	7.635	12
	7.645	12
	7.655	12
	7.665	13
	7.675	12
	7.685	8
	7.695	10
	7.705	16
	7.715	17
	7.725	11
	7.735	18
	7.745	22
	7.755	16
	7.765	17
	7.775	12
	7.785	21
	7.795	12
	7.805	20
	7.815	5
	7.825	22
	7.835	7
	7.845	18
	7.855	13
	7.865	5
	7.875	16
	7.885	9
	7.895	12
	7.905	21
	7.915	15
	7.925	15
	7.935	15
	7.945	12
	7.955	14
	7.965	14
	7.975	8
	7.985	10
	7.995	13
	8.005	16
	8.015	20
	8.025	12
	8.035	24
	8.045	13
	8.055	10
	8.065	11
	8.075	9
	8.085	15
	8.095	9
	8.105	13
	8.115	13
	8.125	16
	8.135	10
	8.145	10
	8.155	8
	8.165	12
	8.175	12
	8.185	12
	8.195	12
	8.205	12
	8.215	10
	8.225	11
	8.235	12
	8.245	10
	8.255	14
	8.265	10
	8.275	13
	8.285	10
	8.295	9
	8.305	9
	8.315	9
	8.325	12
	8.335	14
	8.345	12
	8.355	15
	8.365	8
	8.375	10
	8.385	16
	8.395	12
	8.405	13
	8.415	15
	8.425	13
	8.435	11
	8.445	9
	8.455	12
	8.465	8
	8.475	11
	8.485	15
	8.495	8
	8.505	15
	8.515	12
	8.525	14
	8.535	9
	8.545	10
	8.555	20
	8.565	9
	8.575	12
	8.585	8
	8.595	13
	8.605	17
	8.615	10
	8.625	9
	8.635	17
	8.645	10
	8.655	11
	8.665	20
	8.675	10
	8.685	14
	8.695	13
	8.705	10
	8.715	10
	8.725	11
	8.735	12
	8.745	14
	8.755	10
	8.765	9
	8.775	12
	8.785	7
	8.795	13
	8.805	12
	8.815	10
	8.825	14
	8.835	8
	8.845	13
	8.855	13
	8.865	7
	8.875	15
	8.885	9
	8.895	16
	8.905	11
	8.915	8
	8.925	12
	8.935	9
	8.945	6
	8.955	10
	8.965	7
	8.975	5
	8.985	5
	8.995	9
	9.005	6
	9.015	20
	9.025	3
	9.035	10
	9.045	11
	9.055	4
	9.065	10
	9.075	10
	9.085	8
	9.095	13
	9.105	11
	9.115	6
	9.125	5
	9.135	8
	9.145	6
	9.155	4
	9.165	13
	9.175	15
	9.185	6
	9.195	9
	9.205	8
	9.215	10
	9.225	10
	9.235	10
	9.245	14
	9.255	15
	9.265	13
	9.275	13
	9.285	7
	9.295	8
	9.305	13
	9.315	7
	9.325	9
	9.335	15
	9.345	14
	9.355	8
	9.365	14
	9.375	11
	9.385	13
	9.395	7
	9.405	10
	9.415	12
	9.425	12
	9.435	15
	9.445	10
	9.455	12
	9.465	13
	9.475	9
	9.485	8
	9.495	14
	9.505	9
	9.515	6
	9.525	11
	9.535	9
	9.545	10
	9.555	14
	9.565	14
	9.575	7
	9.585	9
	9.595	10
	9.605	12
	9.615	9
	9.625	7
	9.635	6
	9.645	16
	9.655	14
	9.665	9
	9.675	5
	9.685	11
	9.695	15
	9.705	12
	9.715	14
	9.725	12
	9.735	9
	9.745	9
	9.755	9
	9.765	11
	9.775	10
	9.785	12
	9.795	11
	9.805	7
	9.815	9
	9.825	12
	9.835	13
	9.845	9
	9.855	10
	9.865	7
	9.875	4
	9.885	5
	9.895	14
	9.905	11
	9.915	11
	9.925	9
	9.935	10
	9.945	15
	9.955	17
	9.965	8
	9.975	10
	9.985	13
	9.995	10
	10.005	12
	10.015	16
	10.025	5
	10.035	10
	10.045	10
	10.055	7
	10.065	11
	10.075	4
	10.085	8
	10.095	8
	10.105	7
	10.115	11
	10.125	8
	10.135	10
	10.145	10
	10.155	12
	10.165	8
	10.175	3
	10.185	8
	10.195	10
	10.205	8
	10.215	7
	10.225	12
	10.235	5
	10.245	19
	10.255	6
	10.265	5
	10.275	8
	10.285	6
	10.295	10
	10.305	10
	10.315	10
	10.325	9
	10.335	7
	10.345	12
	10.355	9
	10.365	12
	10.375	8
	10.385	8
	10.395	7
	10.405	12
	10.415	4
	10.425	12
	10.435	11
	10.445	7
	10.455	10
	10.465	12
	10.475	8
	10.485	8
	10.495	11
	10.505	8
	10.515	10
	10.525	9
	10.535	8
	10.545	9
	10.555	12
	10.565	6
	10.575	8
	10.585	12
	10.595	12
	10.605	9
	10.615	12
	10.625	8
	10.635	9
	10.645	8
	10.655	9
	10.665	13
	10.675	10
	10.685	3
	10.695	10
	10.705	7
	10.715	7
	10.725	8
	10.735	9
	10.745	13
	10.755	10
	10.765	10
	10.775	11
	10.785	9
	10.795	8
	10.805	13
	10.815	9
	10.825	10
	10.835	9
	10.845	5
	10.855	8
	10.865	6
	10.875	9
	10.885	11
	10.895	8
	10.905	14
	10.915	4
	10.925	10
	10.935	5
	10.945	12
	10.955	5
	10.965	8
	10.975	9
	10.985	11
	10.995	10
	11.005	11
	11.015	13
	11.025	15
	11.035	6
	11.045	10
	11.055	8
	11.065	12
	11.075	10
	11.085	6
	11.095	9
	11.105	15
	11.115	9
	11.125	10
	11.135	10
	11.145	11
	11.155	7
	11.165	5
	11.175	10
	11.185	13
	11.195	12
	11.205	13
	11.215	5
	11.225	10
	11.235	5
	11.245	4
	11.255	12
	11.265	10
	11.275	10
	11.285	5
	11.295	9
	11.305	10
	11.315	9
	11.325	6
	11.335	6
	11.345	13
	11.355	8
	11.365	13
	11.375	10
	11.385	10
	11.395	9
	11.405	7
	11.415	9
	11.425	9
	11.435	10
	11.445	12
	11.455	11
	11.465	5
	11.475	13
	11.485	7
	11.495	15
	11.505	13
	11.515	13
	11.525	7
	11.535	7
	11.545	13
	11.555	7
	11.565	5
	11.575	7
	11.585	10
	11.595	8
	11.605	8
	11.615	10
	11.625	6
	11.635	13
	11.645	8
	11.655	11
	11.665	10
	11.675	6
	11.685	8
	11.695	11
	11.705	5
	11.715	11
	11.725	9
	11.735	10
	11.745	7
	11.755	7
	11.765	6
	11.775	6
	11.785	10
	11.795	11
	11.805	10
	11.815	6
	11.825	8
	11.835	4
	11.845	8
	11.855	9
	11.865	13
	11.875	16
	11.885	10
	11.895	9
	11.905	13
	11.915	8
	11.925	10
	11.935	8
	11.945	12
	11.955	9
	11.965	13
	11.975	11
	11.985	10
	11.995	9
	12.005	12
	12.015	6
	12.025	11
	12.035	6
	12.045	10
	12.055	5
	12.065	13
	12.075	10
	12.085	9
	12.095	10
	12.105	11
	12.115	6
	12.125	10
	12.135	13
	12.145	9
	12.155	13
	12.165	10
	12.175	14
	12.185	11
	12.195	13
	12.205	6
	12.215	14
	12.225	11
	12.235	11
	12.245	8
	12.255	10
	12.265	7
	12.275	7
	12.285	16
	12.295	11
	12.305	9
	12.315	12
	12.325	17
	12.335	11
	12.345	7
	12.355	12
	12.365	11
	12.375	14
	12.385	8
	12.395	15
	12.405	17
	12.415	12
	12.425	6
	12.435	11
	12.445	11
	12.455	9
	12.465	12
	12.475	20
	12.485	17
	12.495	7
	12.505	11
	12.515	16
	12.525	17
	12.535	11
	12.545	21
	12.555	12
	12.565	10
	12.575	14
	12.585	8
	12.595	6
	12.605	17
	12.615	15
	12.625	15
	12.635	21
	12.645	3
	12.655	9
	12.665	8
	12.675	6
	12.685	7
	12.695	11
	12.705	12
	12.715	10
	12.725	11
	12.735	11
	12.745	10
	12.755	11
	12.765	7
	12.775	8
	12.785	13
	12.795	6
	12.805	11
	12.815	11
	12.825	10
	12.835	9
	12.845	6
	12.855	10
	12.865	9
	12.875	10
	12.885	11
	12.895	10
	12.905	12
	12.915	7
	12.925	16
	12.935	9
	12.945	15
	12.955	7
	12.965	4
	12.975	7
	12.985	7
	12.995	5
	13.005	10
	13.015	6
	13.025	11
	13.035	5
	13.045	4
	13.055	2
	13.065	4
	13.075	12
	13.085	7
	13.095	7
	13.105	6
	13.115	7
	13.125	5
	13.135	8
	13.145	10
	13.155	8
	13.165	4
	13.175	5
	13.185	11
	13.195	12
	13.205	5
	13.215	8
	13.225	9
	13.235	10
	13.245	9
	13.255	5
	13.265	9
	13.275	6
	13.285	4
	13.295	8
	13.305	7
	13.315	12
	13.325	13
	13.335	5
	13.345	9
	13.355	13
	13.365	8
	13.375	10
	13.385	8
	13.395	13
	13.405	5
	13.415	8
	13.425	6
	13.435	7
	13.445	9
	13.455	11
	13.465	11
	13.475	12
	13.485	4
	13.495	7
	13.505	8
	13.515	6
	13.525	13
	13.535	10
	13.545	4
	13.555	9
	13.565	12
	13.575	11
	13.585	7
	13.595	12
	13.605	8
	13.615	7
	13.625	14
	13.635	10
	13.645	14
	13.655	8
	13.665	3
	13.675	10
	13.685	11
	13.695	12
	13.705	10
	13.715	11
	13.725	14
	13.735	11
	13.745	5
	13.755	12
	13.765	9
	13.775	7
	13.785	6
	13.795	11
	13.805	6
	13.815	6
	13.825	7
	13.835	2
	13.845	15
	13.855	8
	13.865	7
	13.875	7
	13.885	5
	13.895	7
	13.905	10
	13.915	10
	13.925	10
	13.935	5
	13.945	12
	13.955	4
	13.965	6
	13.975	8
	13.985	10
	13.995	11
	14.005	3
	14.015	8
	14.025	8
	14.035	8
	14.045	6
	14.055	9
	14.065	8
	14.075	8
	14.085	11
	14.095	8
	14.105	8
	14.115	10
	14.125	10
	14.135	9
	14.145	11
	14.155	7
	14.165	6
	14.175	9
	14.185	8
	14.195	10
	14.205	11
	14.215	4
	14.225	8
	14.235	10
	14.245	11
	14.255	8
	14.265	11
	14.275	9
	14.285	8
	14.295	7
	14.305	11
	14.315	7
	14.325	10
	14.335	7
	14.345	8
	14.355	12
	14.365	6
	14.375	9
	14.385	5
	14.395	5
	14.405	6
	14.415	5
	14.425	6
	14.435	7
	14.445	10
	14.455	7
	14.465	13
	14.475	7
	14.485	8
	14.495	6
	14.505	15
	14.515	6
	14.525	4
	14.535	2
	14.545	8
	14.555	9
	14.565	10
	14.575	8
	14.585	10
	14.595	12
	14.605	7
	14.615	6
	14.625	8
	14.635	15
	14.645	8
	14.655	4
	14.665	7
	14.675	13
	14.685	11
	14.695	11
	14.705	8
	14.715	11
	14.725	5
	14.735	13
	14.745	11
	14.755	12
	14.765	5
	14.775	9
	14.785	11
	14.795	13
	14.805	2
	14.815	10
	14.825	8
	14.835	8
	14.845	14
	14.855	8
	14.865	7
	14.875	5
	14.885	5
	14.895	9
	14.905	13
	14.915	13
	14.925	7
	14.935	4
	14.945	8
	14.955	8
	14.965	6
	14.975	9
	14.985	6
	14.995	9
	15.005	5
	15.015	14
	15.025	6
	15.035	4
	15.045	5
	15.055	9
	15.065	4
	15.075	2
	15.085	8
	15.095	6
	15.105	15
	15.115	6
	15.125	6
	15.135	10
	15.145	3
	15.155	9
	15.165	8
	15.175	4
	15.185	7
	15.195	8
	15.205	10
	15.215	5
	15.225	8
	15.235	9
	15.245	13
	15.255	5
	15.265	9
	15.275	10
	15.285	4
	15.295	5
	15.305	8
	15.315	9
	15.325	13
	15.335	9
	15.345	4
	15.355	11
	15.365	4
	15.375	4
	15.385	6
	15.395	9
	15.405	7
	15.415	2
	15.425	7
	15.435	5
	15.445	6
	15.455	7
	15.465	6
	15.475	5
	15.485	6
	15.495	9
	15.505	5
	15.515	8
	15.525	3
	15.535	8
	15.545	6
	15.555	12
	15.565	6
	15.575	8
	15.585	6
	15.595	2
	15.605	10
	15.615	8
	15.625	7
	15.635	4
	15.645	12
	15.655	7
	15.665	10
	15.675	5
	15.685	11
	15.695	11
	15.705	4
	15.715	6
	15.725	6
	15.735	7
	15.745	15
	15.755	10
	15.765	4
	15.775	9
	15.785	6
	15.795	4
	15.805	5
	15.815	7
	15.825	10
	15.835	6
	15.845	7
	15.855	7
	15.865	9
	15.875	8
	15.885	6
	15.895	5
	15.905	9
	15.915	4
	15.925	4
	15.935	10
	15.945	13
	15.955	6
	15.965	7
	15.975	6
	15.985	11
	15.995	5
	16.005	7
	16.015	5
	16.025	7
	16.035	4
	16.045	0
	16.055	7
	16.065	3
	16.075	8
	16.085	10
	16.095	13
	16.105	9
	16.115	5
	16.125	13
	16.135	1
	16.145	8
	16.155	5
	16.165	12
	16.175	5
	16.185	10
	16.195	5
	16.205	11
	16.215	12
	16.225	9
	16.235	11
	16.245	14
	16.255	11
	16.265	6
	16.275	8
	16.285	4
	16.295	5
	16.305	7
	16.315	9
	16.325	11
	16.335	9
	16.345	6
	16.355	8
	16.365	7
	16.375	7
	16.385	9
	16.395	13
	16.405	7
	16.415	7
	16.425	10
	16.435	5
	16.445	6
	16.455	6
	16.465	7
	16.475	10
	16.485	6
	16.495	3
	16.505	6
	16.515	13
	16.525	4
	16.535	6
	16.545	6
	16.555	7
	16.565	7
	16.575	6
	16.585	8
	16.595	6
	16.605	8
	16.615	5
	16.625	4
	16.635	7
	16.645	9
	16.655	4
	16.665	8
	16.675	10
	16.685	8
	16.695	7
	16.705	8
	16.715	16
	16.725	5
	16.735	4
	16.745	9
	16.755	8
	16.765	7
	16.775	8
	16.785	6
	16.795	7
	16.805	5
	16.815	5
	16.825	6
	16.835	8
	16.845	10
	16.855	7
	16.865	7
	16.875	7
	16.885	9
	16.895	4
	16.905	8
	16.915	5
	16.925	7
	16.935	10
	16.945	7
	16.955	12
	16.965	11
	16.975	8
	16.985	6
	16.995	6
	17.005	9
	17.015	9
	17.025	7
	17.035	6
	17.045	7
	17.055	10
	17.065	7
	17.075	6
	17.085	12
	17.095	8
	17.105	10
	17.115	10
	17.125	9
	17.135	7
	17.145	8
	17.155	7
	17.165	4
	17.175	7
	17.185	5
	17.195	3
	17.205	5
	17.215	8
	17.225	7
	17.235	2
	17.245	13
	17.255	7
	17.265	5
	17.275	8
	17.285	8
	17.295	8
	17.305	7
	17.315	9
	17.325	6
	17.335	11
	17.345	5
	17.355	9
	17.365	12
	17.375	13
	17.385	1
	17.395	12
	17.405	7
	17.415	4
	17.425	9
	17.435	7
	17.445	7
	17.455	6
	17.465	5
	17.475	4
	17.485	7
	17.495	5
	17.505	4
	17.515	12
	17.525	12
	17.535	7
	17.545	13
	17.555	11
	17.565	8
	17.575	7
	17.585	4
	17.595	5
	17.605	8
	17.615	4
	17.625	4
	17.635	9
	17.645	9
	17.655	4
	17.665	7
	17.675	11
	17.685	6
	17.695	11
	17.705	6
	17.715	7
	17.725	10
	17.735	9
	17.745	6
	17.755	3
	17.765	7
	17.775	7
	17.785	8
	17.795	10
	17.805	6
	17.815	9
	17.825	3
	17.835	3
	17.845	10
	17.855	10
	17.865	5
	17.875	7
	17.885	9
	17.895	9
	17.905	12
	17.915	8
	17.925	5
	17.935	7
	17.945	10
	17.955	7
	17.965	11
	17.975	13
	17.985	4
	17.995	11
	18.005	11
	18.015	5
	18.025	4
	18.035	6
	18.045	8
	18.055	10
	18.065	11
	18.075	7
	18.085	11
	18.095	7
	18.105	10
	18.115	11
	18.125	6
	18.135	5
	18.145	9
	18.155	2
	18.165	10
	18.175	9
	18.185	7
	18.195	7
	18.205	7
	18.215	6
	18.225	11
	18.235	7
	18.245	6
	18.255	4
	18.265	2
	18.275	6
	18.285	3
	18.295	9
	18.305	3
	18.315	4
	18.325	4
	18.335	11
	18.345	8
	18.355	10
	18.365	8
	18.375	7
	18.385	5
	18.395	4
	18.405	8
	18.415	9
	18.425	7
	18.435	4
	18.445	8
	18.455	12
	18.465	11
	18.475	12
	18.485	3
	18.495	12
	18.505	7
	18.515	9
	18.525	5
	18.535	6
	18.545	9
	18.555	7
	18.565	8
	18.575	12
	18.585	9
	18.595	11
	18.605	5
	18.615	14
	18.625	6
	18.635	7
	18.645	11
	18.655	7
	18.665	5
	18.675	7
	18.685	7
	18.695	2
	18.705	4
	18.715	10
	18.725	4
	18.735	10
	18.745	7
	18.755	3
	18.765	3
	18.775	5
	18.785	5
	18.795	7
	18.805	6
	18.815	12
	18.825	7
	18.835	9
	18.845	16
	18.855	7
	18.865	7
	18.875	9
	18.885	10
	18.895	6
	18.905	6
	18.915	6
	18.925	8
	18.935	6
	18.945	8
	18.955	7
	18.965	10
	18.975	11
	18.985	8
	18.995	8
	19.005	13
	19.015	10
	19.025	11
	19.035	5
	19.045	13
	19.055	12
	19.065	13
	19.075	7
	19.085	11
	19.095	13
	19.105	13
	19.115	11
	19.125	12
	19.135	18
	19.145	17
	19.155	10
	19.165	15
	19.175	25
	19.185	22
	19.195	23
	19.205	17
	19.215	20
	19.225	23
	19.235	18
	19.245	30
	19.255	33
	19.265	37
	19.275	37
	19.285	46
	19.295	44
	19.305	23
	19.315	40
	19.325	44
	19.335	56
	19.345	40
	19.355	48
	19.365	45
	19.375	47
	19.385	52
	19.395	47
	19.405	52
	19.415	62
	19.425	59
	19.435	48
	19.445	45
	19.455	33
	19.465	41
	19.475	49
	19.485	34
	19.495	27
	19.505	30
	19.515	41
	19.525	32
	19.535	34
	19.545	25
	19.555	19
	19.565	27
	19.575	25
	19.585	28
	19.595	18
	19.605	18
	19.615	21
	19.625	16
	19.635	13
	19.645	17
	19.655	16
	19.665	11
	19.675	7
	19.685	9
	19.695	13
	19.705	5
	19.715	7
	19.725	5
	19.735	8
	19.745	5
	19.755	9
	19.765	9
	19.775	9
	19.785	9
	19.795	5
	19.805	8
	19.815	12
	19.825	13
	19.835	17
	19.845	12
	19.855	13
	19.865	8
	19.875	10
	19.885	17
	19.895	12
	19.905	16
	19.915	18
	19.925	15
	19.935	12
	19.945	11
	19.955	15
	19.965	7
	19.975	5
	19.985	4
	19.995	10
	20.005	14
	20.015	6
	20.025	12
	20.035	3
	20.045	6
	20.055	10
	20.065	7
	20.075	8
	20.085	6
	20.095	9
	20.105	7
	20.115	10
	20.125	11
	20.135	8
	20.145	9
	20.155	8
	20.165	4
	20.175	10
	20.185	14
	20.195	5
	20.205	8
	20.215	12
	20.225	14
	20.235	19
	20.245	8
	20.255	14
	20.265	7
	20.275	13
	20.285	8
	20.295	9
	20.305	10
	20.315	12
	20.325	8
	20.335	14
	20.345	13
	20.355	4
	20.365	7
	20.375	4
	20.385	9
	20.395	10
	20.405	5
	20.415	5
	20.425	19
	20.435	10
	20.445	10
	20.455	8
	20.465	8
	20.475	4
	20.485	10
	20.495	5
	20.505	7
	20.515	7
	20.525	12
	20.535	11
	20.545	15
	20.555	8
	20.565	13
	20.575	15
	20.585	9
	20.595	13
	20.605	11
	20.615	5
	20.625	12
	20.635	7
	20.645	11
	20.655	11
	20.665	8
	20.675	12
	20.685	4
	20.695	7
	20.705	11
	20.715	3
	20.725	3
	20.735	7
	20.745	8
	20.755	7
	20.765	10
	20.775	13
	20.785	10
	20.795	9
	20.805	6
	20.815	8
	20.825	7
	20.835	11
	20.845	10
	20.855	6
	20.865	9
	20.875	14
	20.885	10
	20.895	9
	20.905	12
	20.915	8
	20.925	10
	20.935	7
	20.945	8
	20.955	10
	20.965	13
	20.975	15
	20.985	9
	20.995	7
	21.005	8
	21.015	7
	21.025	9
	21.035	7
	21.045	8
	21.055	8
	21.065	2
	21.075	9
	21.085	5
	21.095	6
	21.105	8
	21.115	13
	21.125	7
	21.135	6
	21.145	12
	21.155	10
	21.165	19
	21.175	15
	21.185	8
	21.195	14
	21.205	7
	21.215	12
	21.225	5
	21.235	12
	21.245	7
	21.255	9
	21.265	12
	21.275	7
	21.285	12
	21.295	12
	21.305	11
	21.315	10
	21.325	4
	21.335	12
	21.345	8
	21.355	13
	21.365	9
	21.375	9
	21.385	6
	21.395	8
	21.405	8
	21.415	5
	21.425	12
	21.435	5
	21.445	7
	21.455	6
	21.465	11
	21.475	11
	21.485	7
	21.495	4
	21.505	7
	21.515	8
	21.525	11
	21.535	9
	21.545	14
	21.555	10
	21.565	14
	21.575	11
	21.585	15
	21.595	5
	21.605	15
	21.615	20
	21.625	13
	21.635	15
	21.645	14
	21.655	13
	21.665	9
	21.675	16
	21.685	12
	21.695	10
	21.705	13
	21.715	12
	21.725	16
	21.735	7
	21.745	5
	21.755	5
	21.765	7
	21.775	9
	21.785	12
	21.795	2
	21.805	5
	21.815	6
	21.825	5
	21.835	5
	21.845	6
	21.855	8
	21.865	9
	21.875	10
	21.885	12
	21.895	10
	21.905	12
	21.915	12
	21.925	18
	21.935	15
	21.945	11
	21.955	13
	21.965	13
	21.975	17
	21.985	11
	21.995	14
	22.005	11
	22.015	23
	22.025	15
	22.035	10
	22.045	18
	22.055	12
	22.065	19
	22.075	17
	22.085	7
	22.095	13
	22.105	15
	22.115	12
	22.125	13
	22.135	11
	22.145	11
	22.155	9
	22.165	6
	22.175	6
	22.185	6
	22.195	10
	22.205	10
	22.215	11
	22.225	17
	22.235	15
	22.245	16
	22.255	19
	22.265	24
	22.275	12
	22.285	25
	22.295	25
	22.305	27
	22.315	27
	22.325	25
	22.335	42
	22.345	36
	22.355	41
	22.365	35
	22.375	34
	22.385	34
	22.395	22
	22.405	27
	22.415	30
	22.425	30
	22.435	28
	22.445	21
	22.455	20
	22.465	19
	22.475	19
	22.485	21
	22.495	14
	22.505	32
	22.515	20
	22.525	27
	22.535	24
	22.545	20
	22.555	37
	22.565	41
	22.575	38
	22.585	43
	22.595	50
	22.605	49
	22.615	61
	22.625	69
	22.635	83
	22.645	106
	22.655	77
	22.665	80
	22.675	103
	22.685	108
	22.695	104
	22.705	108
	22.715	131
	22.725	110
	22.735	130
	22.745	134
	22.755	139
	22.765	146
	22.775	164
	22.785	168
	22.795	167
	22.805	202
	22.815	221
	22.825	240
	22.835	273
	22.845	274
	22.855	332
	22.865	394
	22.875	496
	22.885	559
	22.895	645
	22.905	918
	22.915	1177
	22.925	1427
	22.935	2117
	22.945	2940
	22.955	4286
	22.965	7855
	22.975	20896
	22.985	106220
[truncated: 6,393 more rows]

## Sheet: Figure 4
Nd4Ni3O10 / LaAlO3	two-theta (angle)	Intensity (counts)
	3.005	126
	3.015	119
	3.025	151
	3.035	125
	3.045	115
	3.055	102
	3.065	130
	3.075	111
	3.085	117
	3.095	115
	3.105	102
	3.115	89
	3.125	87
	3.135	108
	3.145	98
	3.155	99
	3.165	90
	3.175	98
	3.185	79
	3.195	81
	3.205	80
	3.215	83
	3.225	97
	3.235	83
	3.245	79
	3.255	84
	3.265	95
	3.275	62
	3.285	76
	3.295	71
	3.305	67
	3.315	56
	3.325	77
	3.335	59
	3.345	70
	3.355	61
	3.365	72
	3.375	72
	3.385	68
	3.395	60
	3.405	68
	3.415	52
	3.425	76
	3.435	60
	3.445	60
	3.455	67
	3.465	68
	3.475	57
	3.485	60
	3.495	69
	3.505	51
	3.515	53
	3.525	53
	3.535	67
	3.545	64
	3.555	41
	3.565	57
	3.575	57
	3.585	52
	3.595	50
	3.605	50
	3.615	56
	3.625	64
	3.635	44
	3.645	46
	3.655	48
	3.665	46
	3.675	47
	3.685	54
	3.695	52
	3.705	53
	3.715	43
	3.725	42
	3.735	48
	3.745	42
	3.755	58
	3.765	41
	3.775	50
	3.785	53
	3.795	64
	3.805	45
	3.815	54
	3.825	52
	3.835	45
	3.845	45
	3.855	47
	3.865	38
	3.875	48
	3.885	45
	3.895	36
	3.905	49
	3.915	51
	3.925	53
	3.935	38
	3.945	48
	3.955	50
	3.965	41
	3.975	49
	3.985	47
	3.995	41
	4.005	52
	4.015	48
	4.025	44
	4.035	35
	4.045	44
	4.055	45
	4.065	40
	4.075	41
	4.085	48
	4.095	40
	4.105	37
	4.115	50
	4.125	40
	4.135	46
	4.145	37
	4.155	34
	4.165	41
	4.175	39
	4.185	30
	4.195	58
	4.205	31
	4.215	43
	4.225	38
	4.235	37
	4.245	40
	4.255	34
	4.265	51
	4.275	38
	4.285	39
	4.295	38
	4.305	35
	4.315	33
	4.325	37
	4.335	28
	4.345	33
	4.355	37
	4.365	39
	4.375	33
	4.385	57
	4.395	35
	4.405	40
	4.415	37
	4.425	41
	4.435	35
	4.445	32
	4.455	42
	4.465	40
	4.475	37
	4.485	37
	4.495	30
	4.505	38
	4.515	34
	4.525	54
	4.535	28
	4.545	35
	4.555	32
	4.565	32
	4.575	32
	4.585	42
	4.595	47
	4.605	38
	4.615	31
	4.625	38
	4.635	46
	4.645	27
	4.655	43
	4.665	35
	4.675	31
	4.685	31
	4.695	31
	4.705	36
	4.715	36
	4.725	37
	4.735	37
	4.745	30
	4.755	46
	4.765	41
	4.775	37
	4.785	42
	4.795	44
	4.805	38
	4.815	39
	4.825	24
	4.835	45
	4.845	35
	4.855	31
	4.865	34
	4.875	35
	4.885	32
	4.895	33
	4.905	31
	4.915	30
	4.925	29
	4.935	32
	4.945	35
	4.955	30
	4.965	33
	4.975	42
	4.985	44
	4.995	30
	5.005	31
	5.015	36
	5.025	40
	5.035	33
	5.045	37
	5.055	34
	5.065	37
	5.075	40
	5.085	40
	5.095	47
	5.105	42
	5.115	37
	5.125	28
	5.135	36
	5.145	38
	5.155	32
	5.165	36
	5.175	35
	5.185	26
	5.195	34
	5.205	40
	5.215	35
	5.225	42
	5.235	30
	5.245	27
	5.255	35
	5.265	39
	5.275	39
	5.285	37
	5.295	39
	5.305	35
	5.315	32
	5.325	35
	5.335	44
	5.345	37
	5.355	39
	5.365	28
	5.375	25
	5.385	39
	5.395	32
	5.405	34
	5.415	43
	5.425	38
	5.435	40
	5.445	29
	5.455	29
	5.465	25
	5.475	45
	5.485	27
	5.495	33
	5.505	37
	5.515	32
	5.525	38
	5.535	37
	5.545	33
	5.555	35
	5.565	28
	5.575	35
	5.585	38
	5.595	32
	5.605	22
	5.615	37
	5.625	40
	5.635	40
	5.645	34
	5.655	30
	5.665	32
	5.675	37
	5.685	35
	5.695	36
	5.705	41
	5.715	28
	5.725	36
	5.735	38
	5.745	40
	5.755	33
	5.765	31
	5.775	27
	5.785	32
	5.795	29
	5.805	25
	5.815	32
	5.825	36
	5.835	39
	5.845	32
	5.855	41
	5.865	29
	5.875	41
	5.885	30
	5.895	44
	5.905	26
	5.915	27
	5.925	27
	5.935	42
	5.945	35
	5.955	29
	5.965	35
	5.975	30
	5.985	26
	5.995	27
	6.005	29
	6.015	37
	6.025	28
	6.035	30
	6.045	40
	6.055	33
	6.065	30
	6.075	43
	6.085	40
	6.095	29
	6.105	32
	6.115	29
	6.125	28
	6.135	21
	6.145	32
	6.155	20
	6.165	25
	6.175	27
	6.185	25
	6.195	38
	6.205	31
	6.215	29
	6.225	31
	6.235	37
	6.245	34
	6.255	32
	6.265	34
	6.275	37
	6.285	34
	6.295	42
	6.305	34
	6.315	31
	6.325	43
	6.335	46
	6.345	43
	6.355	20
	6.365	34
	6.375	35
	6.385	40
	6.395	34
	6.405	29
	6.415	38
	6.425	35
	6.435	38
	6.445	32
	6.455	29
	6.465	37
	6.475	39
	6.485	33
	6.495	30
	6.505	33
	6.515	45
	6.525	34
	6.535	38
	6.545	31
	6.555	26
	6.565	35
	6.575	39
	6.585	41
	6.595	43
	6.605	29
	6.615	29
	6.625	22
	6.635	28
	6.645	27
	6.655	31
	6.665	31
	6.675	30
	6.685	40
	6.695	31
	6.705	30
	6.715	36
	6.725	26
	6.735	25
	6.745	30
	6.755	29
	6.765	23
	6.775	33
	6.785	29
	6.795	34
	6.805	32
	6.815	31
	6.825	40
	6.835	41
	6.845	32
	6.855	36
	6.865	41
	6.875	31
	6.885	31
	6.895	39
	6.905	45
	6.915	26
	6.925	34
	6.935	32
	6.945	34
	6.955	34
	6.965	43
	6.975	36
	6.985	32
	6.995	30
	7.005	25
	7.015	26
	7.025	23
	7.035	28
	7.045	32
	7.055	34
	7.065	37
	7.075	19
	7.085	36
	7.095	29
	7.105	32
	7.115	31
	7.125	41
	7.135	31
	7.145	33
	7.155	20
	7.165	30
	7.175	31
	7.185	38
	7.195	29
	7.205	21
	7.215	31
	7.225	29
	7.235	29
	7.245	40
	7.255	36
	7.265	45
	7.275	36
	7.285	32
	7.295	37
	7.305	37
	7.315	42
	7.325	38
	7.335	34
	7.345	33
	7.355	34
	7.365	39
	7.375	40
	7.385	37
	7.395	23
	7.405	37
	7.415	25
	7.425	29
	7.435	34
	7.445	39
	7.455	28
	7.465	41
	7.475	28
	7.485	24
	7.495	30
	7.505	22
	7.515	37
	7.525	34
	7.535	32
	7.545	33
	7.555	37
	7.565	32
	7.575	37
	7.585	26
	7.595	38
	7.605	37
	7.615	41
	7.625	28
	7.635	45
	7.645	28
	7.655	29
	7.665	34
	7.675	32
	7.685	29
	7.695	38
	7.705	33
	7.715	26
	7.725	27
	7.735	29
	7.745	33
	7.755	27
	7.765	25
	7.775	28
	7.785	42
	7.795	35
	7.805	23
	7.815	24
	7.825	39
	7.835	31
	7.845	39
	7.855	31
	7.865	30
	7.875	30
	7.885	35
	7.895	35
	7.905	33
	7.915	32
	7.925	49
	7.935	33
	7.945	36
	7.955	25
	7.965	27
	7.975	32
	7.985	26
	7.995	25
	8.005	41
	8.015	24
	8.025	20
	8.035	32
	8.045	46
	8.055	25
	8.065	32
	8.075	21
	8.085	31
	8.095	30
	8.105	44
	8.115	35
	8.125	29
	8.135	25
	8.145	33
	8.155	33
	8.165	36
	8.175	34
	8.185	34
	8.195	27
	8.205	41
	8.215	30
	8.225	33
	8.235	31
	8.245	30
	8.255	33
	8.265	21
	8.275	30
	8.285	24
	8.295	31
	8.305	27
	8.315	38
	8.325	33
	8.335	34
	8.345	28
	8.355	27
	8.365	25
	8.375	35
	8.385	21
	8.395	32
	8.405	27
	8.415	39
	8.425	31
	8.435	41
	8.445	36
	8.455	28
	8.465	36
	8.475	41
	8.485	27
	8.495	32
	8.505	17
	8.515	46
	8.525	35
	8.535	27
	8.545	31
	8.555	23
	8.565	37
	8.575	29
	8.585	27
	8.595	34
	8.605	29
	8.615	37
	8.625	35
	8.635	41
	8.645	28
	8.655	24
	8.665	24
	8.675	27
	8.685	23
	8.695	32
	8.705	33
	8.715	42
	8.725	30
	8.735	24
	8.745	25
	8.755	19
	8.765	36
	8.775	30
	8.785	28
	8.795	23
	8.805	32
	8.815	24
	8.825	40
	8.835	38
	8.845	23
	8.855	36
	8.865	22
	8.875	38
	8.885	21
	8.895	34
	8.905	22
	8.915	32
	8.925	34
	8.935	34
	8.945	23
	8.955	32
	8.965	28
	8.975	16
	8.985	29
	8.995	35
	9.005	25
	9.015	27
	9.025	40
	9.035	39
	9.045	33
	9.055	22
	9.065	33
	9.075	30
	9.085	37
	9.095	24
	9.105	24
	9.115	34
	9.125	25
	9.135	31
	9.145	33
	9.155	26
	9.165	45
	9.175	31
	9.185	32
	9.195	26
	9.205	29
	9.215	27
	9.225	18
	9.235	22
	9.245	23
	9.255	40
	9.265	22
	9.275	34
	9.285	35
	9.295	28
	9.305	32
	9.315	28
	9.325	31
	9.335	21
	9.345	30
	9.355	21
	9.365	28
	9.375	31
	9.385	26
	9.395	21
	9.405	19
	9.415	32
	9.425	42
	9.435	32
	9.445	32
	9.455	33
	9.465	32
	9.475	29
	9.485	29
	9.495	24
	9.505	29
	9.515	30
	9.525	34
	9.535	25
	9.545	30
	9.555	35
	9.565	36
	9.575	41
	9.585	24
	9.595	27
	9.605	24
	9.615	26
	9.625	33
	9.635	29
	9.645	24
	9.655	26
	9.665	28
	9.675	29
	9.685	30
	9.695	29
	9.705	31
	9.715	40
	9.725	33
	9.735	28
	9.745	28
	9.755	26
	9.765	29
	9.775	34
	9.785	23
	9.795	32
	9.805	40
	9.815	30
	9.825	22
	9.835	36
	9.845	28
	9.855	35
	9.865	38
	9.875	23
	9.885	35
	9.895	35
	9.905	30
	9.915	37
	9.925	29
	9.935	39
	9.945	26
	9.955	36
	9.965	50
	9.975	20
	9.985	40
	9.995	34
	10.005	25
	10.015	31
	10.025	36
	10.035	31
	10.045	31
	10.055	41
	10.065	28
	10.075	29
	10.085	22
	10.095	23
	10.105	44
	10.115	22
	10.125	32
	10.135	33
	10.145	29
	10.155	29
	10.165	33
	10.175	43
	10.185	32
	10.195	35
	10.205	26
	10.215	24
	10.225	35
	10.235	34
	10.245	25
	10.255	40
	10.265	29
	10.275	21
	10.285	18
	10.295	24
	10.305	34
	10.315	26
	10.325	31
	10.335	35
	10.345	32
	10.355	30
	10.365	26
	10.375	32
	10.385	29
	10.395	32
	10.405	24
	10.415	30
	10.425	35
	10.435	34
	10.445	34
	10.455	37
	10.465	33
	10.475	20
	10.485	30
	10.495	25
	10.505	34
	10.515	30
	10.525	23
	10.535	18
	10.545	37
	10.555	31
	10.565	35
	10.575	29
	10.585	29
	10.595	34
	10.605	30
	10.615	26
	10.625	27
	10.635	34
	10.645	27
	10.655	29
	10.665	22
	10.675	21
	10.685	34
	10.695	36
	10.705	35
	10.715	34
	10.725	27
	10.735	27
	10.745	33
	10.755	27
	10.765	30
	10.775	23
	10.785	40
	10.795	29
	10.805	25
	10.815	36
	10.825	20
	10.835	33
	10.845	29
	10.855	37
	10.865	30
	10.875	20
	10.885	29
	10.895	28
	10.905	32
	10.915	31
	10.925	25
	10.935	27
	10.945	32
	10.955	34
	10.965	35
	10.975	24
	10.985	22
	10.995	26
	11.005	38
	11.015	33
	11.025	32
	11.035	30
	11.045	30
	11.055	26
	11.065	24
	11.075	36
	11.085	32
	11.095	21
	11.105	35
	11.115	21
	11.125	24
	11.135	18
	11.145	40
	11.155	35
	11.165	37
	11.175	25
	11.185	39
	11.195	28
	11.205	21
	11.215	29
	11.225	25
	11.235	32
	11.245	35
	11.255	28
	11.265	29
	11.275	32
	11.285	32
	11.295	26
	11.305	31
	11.315	30
	11.325	33
	11.335	26
	11.345	37
	11.355	24
	11.365	41
	11.375	22
	11.385	23
	11.395	27
	11.405	33
	11.415	41
	11.425	27
	11.435	33
	11.445	30
	11.455	27
	11.465	21
	11.475	22
	11.485	26
	11.495	26
	11.505	31
	11.515	22
	11.525	29
	11.535	27
	11.545	37
	11.555	32
	11.565	35
	11.575	28
	11.585	29
	11.595	21
	11.605	28
	11.615	41
	11.625	30
	11.635	31
	11.645	27
	11.655	22
	11.665	27
	11.675	25
	11.685	33
	11.695	22
	11.705	23
	11.715	33
	11.725	30
	11.735	29
	11.745	23
	11.755	30
	11.765	33
	11.775	30
	11.785	24
	11.795	22
	11.805	17
	11.815	26
	11.825	35
	11.835	22
	11.845	28
	11.855	32
	11.865	23
	11.875	23
	11.885	23
	11.895	26
	11.905	26
	11.915	27
	11.925	23
	11.935	34
	11.945	23
	11.955	34
	11.965	20
	11.975	21
	11.985	35
	11.995	28
	12.005	36
	12.015	16
	12.025	32
	12.035	37
	12.045	18
	12.055	27
	12.065	27
	12.075	34
	12.085	33
	12.095	24
	12.105	32
	12.115	19
	12.125	23
	12.135	30
	12.145	29
	12.155	27
	12.165	20
	12.175	40
	12.185	24
	12.195	35
	12.205	38
	12.215	29
	12.225	34
	12.235	35
	12.245	23
	12.255	37
	12.265	16
	12.275	30
	12.285	32
	12.295	31
	12.305	27
	12.315	27
	12.325	30
	12.335	33
	12.345	32
	12.355	32
	12.365	26
	12.375	23
	12.385	24
	12.395	25
	12.405	28
	12.415	43
	12.425	38
	12.435	23
	12.445	30
	12.455	38
	12.465	28
	12.475	25
	12.485	38
	12.495	30
	12.505	32
	12.515	34
	12.525	26
	12.535	23
	12.545	28
	12.555	28
	12.565	29
	12.575	35
	12.585	27
	12.595	39
	12.605	28
	12.615	26
	12.625	27
	12.635	42
	12.645	41
	12.655	34
	12.665	33
	12.675	34
	12.685	27
	12.695	36
	12.705	37
	12.715	42
	12.725	41
	12.735	40
	12.745	44
	12.755	29
	12.765	43
	12.775	40
	12.785	59
	12.795	36
	12.805	48
	12.815	42
	12.825	37
	12.835	42
	12.845	41
	12.855	25
	12.865	34
	12.875	34
	12.885	29
	12.895	42
	12.905	34
	12.915	31
	12.925	43
	12.935	32
	12.945	32
	12.955	39
	12.965	31
	12.975	28
	12.985	35
	12.995	28
	13.005	34
	13.015	31
	13.025	20
	13.035	27
	13.045	31
	13.055	27
	13.065	20
	13.075	45
	13.085	22
	13.095	31
	13.105	34
	13.115	33
	13.125	17
	13.135	41
	13.145	24
	13.155	33
	13.165	26
	13.175	37
	13.185	22
	13.195	25
	13.205	34
	13.215	36
	13.225	24
	13.235	20
	13.245	23
	13.255	20
	13.265	26
	13.275	28
	13.285	26
	13.295	30
	13.305	22
	13.315	28
	13.325	35
	13.335	27
	13.345	23
	13.355	21
	13.365	27
	13.375	38
	13.385	29
	13.395	39
	13.405	24
	13.415	31
	13.425	40
	13.435	25
	13.445	32
	13.455	23
	13.465	20
	13.475	20
	13.485	31
	13.495	27
	13.505	20
	13.515	32
	13.525	23
	13.535	18
	13.545	27
	13.555	26
	13.565	23
	13.575	33
	13.585	39
	13.595	24
	13.605	29
	13.615	21
	13.625	19
	13.635	31
	13.645	25
	13.655	32
	13.665	21
	13.675	29
	13.685	31
	13.695	32
	13.705	22
	13.715	23
	13.725	24
	13.735	24
	13.745	27
	13.755	22
	13.765	27
	13.775	18
	13.785	27
	13.795	28
	13.805	31
	13.815	33
	13.825	33
	13.835	26
	13.845	31
	13.855	22
	13.865	35
	13.875	27
	13.885	33
	13.895	23
	13.905	28
	13.915	29
	13.925	36
	13.935	35
	13.945	21
	13.955	18
	13.965	18
	13.975	30
	13.985	19
	13.995	32
	14.005	28
	14.015	28
	14.025	21
	14.035	22
	14.045	24
	14.055	26
	14.065	22
	14.075	25
	14.085	30
	14.095	36
	14.105	30
	14.115	23
	14.125	25
	14.135	19
	14.145	29
	14.155	32
	14.165	27
	14.175	26
	14.185	20
	14.195	27
	14.205	21
	14.215	27
	14.225	21
	14.235	27
	14.245	24
	14.255	24
	14.265	29
	14.275	34
	14.285	33
	14.295	22
	14.305	25
	14.315	23
	14.325	37
	14.335	38
	14.345	21
	14.355	36
	14.365	22
	14.375	26
	14.385	36
	14.395	27
	14.405	21
	14.415	22
	14.425	27
	14.435	29
	14.445	34
	14.455	24
	14.465	25
	14.475	28
	14.485	20
	14.495	25
	14.505	23
	14.515	26
	14.525	22
	14.535	25
	14.545	32
	14.555	23
	14.565	36
	14.575	28
	14.585	25
	14.595	26
	14.605	24
	14.615	23
	14.625	20
	14.635	28
	14.645	28
	14.655	28
	14.665	24
	14.675	28
	14.685	18
	14.695	21
	14.705	25
	14.715	22
	14.725	17
	14.735	23
	14.745	19
	14.755	14
	14.765	25
	14.775	23
	14.785	16
	14.795	21
	14.805	27
	14.815	20
	14.825	29
	14.835	28
	14.845	26
	14.855	21
	14.865	31
	14.875	26
	14.885	24
	14.895	22
	14.905	27
	14.915	11
	14.925	35
	14.935	34
	14.945	28
	14.955	26
	14.965	20
	14.975	23
	14.985	25
	14.995	37
	15.005	24
	15.015	27
	15.025	30
	15.035	24
	15.045	28
	15.055	17
	15.065	23
	15.075	25
	15.085	31
	15.095	26
	15.105	34
	15.115	34
	15.125	28
	15.135	27
	15.145	22
	15.155	29
	15.165	26
	15.175	32
	15.185	33
	15.195	26
	15.205	38
	15.215	30
	15.225	28
	15.235	34
	15.245	16
	15.255	28
	15.265	29
	15.275	22
	15.285	29
	15.295	32
	15.305	21
	15.315	26
	15.325	17
	15.335	31
	15.345	29
	15.355	35
	15.365	26
	15.375	29
	15.385	26
	15.395	23
	15.405	39
	15.415	22
	15.425	23
	15.435	25
	15.445	31
	15.455	27
	15.465	24
	15.475	23
	15.485	30
	15.495	27
	15.505	26
	15.515	27
	15.525	23
	15.535	22
	15.545	23
	15.555	34
	15.565	20
	15.575	26
	15.585	25
	15.595	17
	15.605	20
	15.615	31
	15.625	20
	15.635	31
	15.645	30
	15.655	14
	15.665	26
	15.675	32
	15.685	26
	15.695	19
	15.705	24
	15.715	26
	15.725	13
	15.735	34
	15.745	18
	15.755	19
	15.765	26
	15.775	24
	15.785	33
	15.795	22
	15.805	27
	15.815	25
	15.825	27
	15.835	30
	15.845	22
	15.855	26
	15.865	25
	15.875	23
	15.885	22
	15.895	24
	15.905	23
	15.915	26
	15.925	28
	15.935	19
	15.945	27
	15.955	21
	15.965	27
	15.975	19
	15.985	24
	15.995	24
	16.005	17
	16.015	22
	16.025	27
	16.035	24
	16.045	20
	16.055	28
	16.065	21
	16.075	19
	16.085	23
	16.095	33
	16.105	23
	16.115	25
	16.125	24
	16.135	29
	16.145	22
	16.155	22
	16.165	23
	16.175	28
	16.185	11
	16.195	19
	16.205	26
	16.215	20
	16.225	19
	16.235	31
	16.245	30
	16.255	30
	16.265	23
	16.275	27
	16.285	26
	16.295	26
	16.305	24
	16.315	26
	16.325	19
	16.335	20
	16.345	26
	16.355	27
	16.365	18
	16.375	25
	16.385	17
	16.395	18
	16.405	21
	16.415	22
	16.425	24
	16.435	22
	16.445	15
	16.455	23
	16.465	34
	16.475	23
	16.485	23
	16.495	22
	16.505	27
	16.515	28
	16.525	21
	16.535	22
	16.545	16
	16.555	27
	16.565	27
	16.575	18
	16.585	28
	16.595	24
	16.605	28
	16.615	29
	16.625	20
	16.635	24
	16.645	23
	16.655	35
	16.665	10
	16.675	19
	16.685	29
	16.695	18
	16.705	32
	16.715	22
	16.725	20
	16.735	24
	16.745	19
	16.755	23
	16.765	25
	16.775	27
	16.785	26
	16.795	29
	16.805	19
	16.815	32
	16.825	23
	16.835	30
	16.845	25
	16.855	14
	16.865	25
	16.875	27
	16.885	23
	16.895	24
	16.905	22
	16.915	12
	16.925	22
	16.935	20
	16.945	18
	16.955	13
	16.965	22
	16.975	25
	16.985	15
	16.995	27
	17.005	22
	17.015	21
	17.025	27
	17.035	23
	17.045	21
	17.055	21
	17.065	32
	17.075	21
	17.085	21
	17.095	26
	17.105	18
	17.115	20
	17.125	15
	17.135	30
	17.145	29
	17.155	27
	17.165	26
	17.175	33
	17.185	20
	17.195	20
	17.205	21
	17.215	26
	17.225	22
	17.235	29
	17.245	21
	17.255	22
	17.265	26
	17.275	24
	17.285	32
	17.295	20
	17.305	19
	17.315	20
	17.325	29
	17.335	22
	17.345	17
	17.355	23
	17.365	22
	17.375	23
	17.385	27
	17.395	25
	17.405	16
	17.415	14
	17.425	23
	17.435	19
	17.445	32
	17.455	24
	17.465	21
	17.475	23
	17.485	34
	17.495	29
	17.505	20
	17.515	25
	17.525	20
	17.535	17
	17.545	22
	17.555	15
	17.565	26
	17.575	25
	17.585	26
	17.595	17
	17.605	15
	17.615	25
	17.625	33
	17.635	27
	17.645	23
	17.655	17
	17.665	18
	17.675	25
	17.685	18
	17.695	21
	17.705	20
	17.715	28
	17.725	21
	17.735	22
	17.745	33
	17.755	25
	17.765	18
	17.775	22
	17.785	28
	17.795	15
	17.805	29
	17.815	21
	17.825	19
	17.835	26
	17.845	21
	17.855	20
	17.865	18
	17.875	20
	17.885	18
	17.895	15
	17.905	16
	17.915	14
	17.925	18
	17.935	19
	17.945	19
	17.955	20
	17.965	18
	17.975	26
	17.985	18
	17.995	22
	18.005	22
	18.015	18
	18.025	18
	18.035	29
	18.045	20
	18.055	25
	18.065	18
	18.075	20
	18.085	13
	18.095	22
	18.105	9
	18.115	31
	18.125	19
	18.135	24
	18.145	26
	18.155	20
	18.165	14
	18.175	19
	18.185	19
	18.195	26
	18.205	18
	18.215	26
	18.225	17
	18.235	18
	18.245	18
	18.255	18
	18.265	20
	18.275	23
	18.285	14
	18.295	29
	18.305	15
	18.315	16
	18.325	19
	18.335	23
	18.345	30
	18.355	15
	18.365	23
	18.375	22
	18.385	29
	18.395	19
	18.405	17
	18.415	28
	18.425	21
	18.435	21
	18.445	21
	18.455	19
	18.465	26
	18.475	15
	18.485	7
	18.495	18
	18.505	25
	18.515	17
	18.525	23
	18.535	14
	18.545	22
	18.555	25
	18.565	20
	18.575	25
	18.585	21
	18.595	20
	18.605	14
	18.615	31
	18.625	26
	18.635	15
	18.645	18
	18.655	25
	18.665	26
	18.675	15
	18.685	19
	18.695	21
	18.705	20
	18.715	27
	18.725	25
	18.735	21
	18.745	22
	18.755	16
	18.765	23
	18.775	21
	18.785	20
	18.795	18
	18.805	22
	18.815	21
	18.825	17
	18.835	20
	18.845	25
	18.855	13
	18.865	22
	18.875	20
	18.885	28
	18.895	19
	18.905	23
	18.915	18
	18.925	20
	18.935	23
	18.945	29
	18.955	23
	18.965	23
	18.975	42
	18.985	24
	18.995	29
	19.005	24
	19.015	32
	19.025	21
	19.035	33
	19.045	27
	19.055	29
	19.065	27
	19.075	33
	19.085	27
	19.095	32
	19.105	48
	19.115	41
	19.125	34
	19.135	45
	19.145	43
	19.155	51
	19.165	38
	19.175	45
	19.185	41
	19.195	48
	19.205	31
	19.215	31
	19.225	43
	19.235	40
	19.245	46
	19.255	31
	19.265	48
	19.275	41
	19.285	38
	19.295	29
	19.305	37
	19.315	32
	19.325	33
	19.335	35
	19.345	31
	19.355	32
	19.365	34
	19.375	28
	19.385	31
	19.395	39
	19.405	34
	19.415	23
	19.425	26
	19.435	33
	19.445	22
	19.455	21
	19.465	19
	19.475	29
	19.485	27
	19.495	19
	19.505	23
	19.515	21
	19.525	30
	19.535	28
	19.545	26
	19.555	19
	19.565	21
	19.575	20
	19.585	24
	19.595	30
	19.605	21
	19.615	15
	19.625	12
	19.635	13
	19.645	20
	19.655	21
	19.665	18
	19.675	21
	19.685	19
	19.695	37
	19.705	24
	19.715	23
	19.725	28
	19.735	29
	19.745	18
	19.755	17
	19.765	23
	19.775	14
	19.785	17
	19.795	22
	19.805	21
	19.815	17
	19.825	19
	19.835	27
	19.845	20
	19.855	25
	19.865	24
	19.875	15
	19.885	16
	19.895	18
	19.905	17
	19.915	15
	19.925	20
	19.935	21
	19.945	16
	19.955	16
	19.965	23
	19.975	19
	19.985	23
	19.995	23
	20.005	17
	20.015	27
	20.025	27
	20.035	24
	20.045	25
	20.055	30
	20.065	19
	20.075	20
	20.085	26
	20.095	12
	20.105	23
	20.115	19
	20.125	23
	20.135	25
	20.145	19
	20.155	18
	20.165	18
	20.175	12
	20.185	19
	20.195	23
	20.205	30
	20.215	24
	20.225	18
	20.235	18
	20.245	17
	20.255	24
	20.265	36
	20.275	15
	20.285	22
	20.295	18
	20.305	19
	20.315	23
	20.325	24
	20.335	24
	20.345	14
	20.355	29
	20.365	16
	20.375	20
	20.385	21
	20.395	26
	20.405	13
	20.415	24
	20.425	19
	20.435	22
	20.445	23
	20.455	17
	20.465	21
	20.475	13
	20.485	25
	20.495	17
	20.505	18
	20.515	24
	20.525	18
	20.535	19
	20.545	24
	20.555	19
	20.565	25
	20.575	27
	20.585	26
	20.595	26
	20.605	16
	20.615	17
	20.625	21
	20.635	19
	20.645	32
	20.655	30
	20.665	30
	20.675	27
	20.685	28
	20.695	17
	20.705	22
	20.715	20
	20.725	31
	20.735	28
	20.745	20
	20.755	21
	20.765	20
	20.775	23
	20.785	20
	20.795	17
	20.805	25
	20.815	22
	20.825	21
	20.835	17
	20.845	34
	20.855	27
	20.865	27
	20.875	27
	20.885	22
	20.895	17
	20.905	18
	20.915	16
	20.925	25
	20.935	22
	20.945	24
	20.955	22
	20.965	29
	20.975	20
	20.985	23
	20.995	25
	21.005	32
	21.015	17
	21.025	33
	21.035	17
	21.045	24
	21.055	19
	21.065	28
	21.075	28
	21.085	21
	21.095	33
	21.105	16
	21.115	27
	21.125	15
	21.135	19
	21.145	10
	21.155	12
	21.165	14
	21.175	20
	21.185	24
	21.195	16
	21.205	23
	21.215	25
	21.225	13
	21.235	21
	21.245	13
	21.255	16
	21.265	33
	21.275	30
	21.285	31
	21.295	24
	21.305	34
	21.315	29
	21.325	17
	21.335	26
	21.345	24
	21.355	16
	21.365	26
	21.375	26
	21.385	27
	21.395	27
	21.405	22
	21.415	22
	21.425	28
	21.435	24
	21.445	22
	21.455	13
	21.465	20
	21.475	16
	21.485	19
	21.495	30
	21.505	21
	21.515	25
	21.525	17
	21.535	17
	21.545	21
	21.555	21
	21.565	19
	21.575	24
	21.585	28
	21.595	27
	21.605	20
	21.615	31
	21.625	34
	21.635	27
	21.645	32
	21.655	24
	21.665	41
	21.675	35
	21.685	25
	21.695	31
	21.705	28
	21.715	24
	21.725	33
	21.735	27
	21.745	27
	21.755	16
	21.765	24
	21.775	22
	21.785	30
	21.795	17
	21.805	24
	21.815	20
	21.825	24
	21.835	14
	21.845	19
	21.855	28
	21.865	23
	21.875	22
	21.885	27
	21.895	22
	21.905	27
	21.915	23
	21.925	25
	21.935	39
	21.945	32
	21.955	23
	21.965	27
	21.975	40
	21.985	43
	21.995	30
	22.005	37
	22.015	45
	22.025	39
	22.035	50
	22.045	38
	22.055	31
	22.065	50
	22.075	34
	22.085	36
	22.095	29
	22.105	37
	22.115	28
	22.125	31
	22.135	33
	22.145	25
	22.155	27
	22.165	28
	22.175	33
	22.185	22
	22.195	30
	22.205	32
	22.215	26
	22.225	33
	22.235	25
	22.245	43
	22.255	30
	22.265	36
	22.275	46
	22.285	36
	22.295	42
	22.305	51
	22.315	70
	22.325	49
	22.335	53
	22.345	45
	22.355	59
	22.365	56
	22.375	63
	22.385	53
	22.395	67
	22.405	42
	22.415	72
	22.425	52
	22.435	49
	22.445	50
	22.455	43
	22.465	47
	22.475	34
	22.485	50
	22.495	36
	22.505	42
	22.515	44
	22.525	52
	22.535	44
	22.545	49
	22.555	43
	22.565	54
	22.575	58
	22.585	55
	22.595	68
	22.605	57
	22.615	62
	22.625	67
	22.635	89
	22.645	99
	22.655	86
	22.665	100
	22.675	86
	22.685	89
	22.695	83
	22.705	105
	22.715	90
	22.725	116
	22.735	100
	22.745	109
	22.755	88
	22.765	104
	22.775	96
	22.785	119
	22.795	83
	22.805	105
	22.815	93
	22.825	83
	22.835	87
	22.845	94
	22.855	95
	22.865	81
	22.875	100
	22.885	129
	22.895	121
	22.905	136
	22.915	143
	22.925	169
	22.935	159
	22.945	179
	22.955	209
	22.965	216
	22.975	223
	22.985	259
[truncated: 8,701 more rows]

## Sheet: Figure 6
NdNiO3 / LaAlO3 (x-ray diffraction)	two-theta (angle)	Intensity (counts)	NdNiO2 / LaAlO3 (x-ray diffraction)	two-theta (angle)	Intensity (counts)	Nd4Ni3O10 / LaAlO3 (x-ray diffraction)	two-theta (angle)	Intensity (counts)	Nd4Ni3O8 / LaAlO3 (x-ray diffraction)	two-theta (angle)	Intensity (counts)	Nd4Ni3O10 / LaAlO3 (electrical transport)	Temperature (K)	Resistivity (mOhm*cm)	Nd4Ni3O10 / LaAlO3 (electrical transport)	Temperature (K)	Resistivity (mOhm*cm)
	20.005	5		20.005	27		15.005	9			41		299.226	0.810307		299.289	254.071
	20.015	2		20.015	21		15.015	11		10.015	51		296.422	0.807364		296.908	257.847
	20.025	2		20.025	28		15.025	14		10.025	42		293.494	0.804166		294.218	262.105
	20.035	7		20.035	19		15.035	11		10.035	52		290.5	0.800352		291.951	266.251
	20.045	4		20.045	22		15.045	7		10.045	34		287.776	0.79661		289.815	270.712
	20.055	6		20.055	28		15.055	6		10.055	42		285.384	0.793206		288.009	274.939
	20.065	4		20.065	26		15.065	12		10.065	37		282.955	0.789998		286.299	278.868
	20.075	3		20.075	21		15.075	2		10.075	47		280.428	0.786576		284.443	283.094
	20.085	4		20.085	33		15.085	7		10.085	35		277.87	0.783008		282.266	287.906
	20.095	10		20.095	28		15.095	9		10.095	41		275.294	0.779312		280.226	292.502
	20.105	1		20.105	26		15.105	7		10.105	36		272.751	0.775611		278.208	297.23
	20.115	10		20.115	30		15.115	5		10.115	43		270.223	0.771914		276.251	302.003
	20.125	4		20.125	15		15.125	8		10.125	42		267.704	0.768148		274.22	307.002
	20.135	4		20.135	26		15.135	5		10.135	47		265.201	0.7643		272.257	311.966
	20.145	5		20.145	19		15.145	12		10.145	44		262.652	0.760403		270.347	317
	20.155	3		20.155	23		15.155	9		10.155	42		260.107	0.756381		268.241	322.404
	20.165	4		20.165	26		15.165	8		10.165	54		257.562	0.752281		266.196	327.892
	20.175	6		20.175	24		15.175	10		10.175	30		255.017	0.74811		264.288	333.164
	20.185	5		20.185	22		15.185	12		10.185	37		252.357	0.743719		262.308	338.665
	20.195	9		20.195	20		15.195	14		10.195	44		249.809	0.739399		260.205	344.646
	20.205	9		20.205	29		15.205	7		10.205	33		247.168	0.734869		258.233	350.348
	20.215	6		20.215	22		15.215	13		10.215	42		244.621	0.730335		256.261	356.199
	20.225	5		20.225	18		15.225	14		10.225	36		242.007	0.72565		254.286	362.289
	20.235	9		20.235	22		15.235	5		10.235	34		239.392	0.720824		252.247	368.469
	20.245	6		20.245	32		15.245	6		10.245	35		236.845	0.716112		250.272	374.834
	20.255	9		20.255	19		15.255	5		10.255	40		234.32	0.711274		248.245	381.212
	20.265	4		20.265	23		15.265	13		10.265	40		231.822	0.706383		246.254	387.846
	20.275	3		20.275	21		15.275	9		10.275	33		229.272	0.701371		244.211	394.806
	20.285	5		20.285	18		15.285	5		10.285	42		226.753	0.696301		242.24	401.433
	20.295	6		20.295	19		15.295	11		10.295	42		224.206	0.691057		240.219	408.491
	20.305	7		20.305	24		15.305	11		10.305	29		221.707	0.685821		238.294	415.537
	20.315	5		20.315	25		15.315	10		10.315	32		219.162	0.680449		236.251	423.018
	20.325	5		20.325	27		15.325	13		10.325	39		216.616	0.675013		234.278	430.386
	20.335	7		20.335	26		15.335	5		10.335	25		214.025	0.66943		232.299	437.918
	20.345	6		20.345	25		15.345	3		10.345	39		211.476	0.663752		230.211	445.934
	20.355	6		20.355	27		15.355	9		10.355	39		208.91	0.657909		228.234	453.916
	20.365	6		20.365	23		15.365	12		10.365	39		206.313	0.65207		226.261	461.946
	20.375	1		20.375	27		15.375	11		10.375	34		203.744	0.646087		224.271	470.335
	20.385	4		20.385	21		15.385	9		10.385	35		201.128	0.640124		222.248	478.89
	20.395	5		20.395	21		15.395	12		10.395	32		198.534	0.634037		220.141	488.005
	20.405	4		20.405	20		15.405	8		10.405	45		195.968	0.627929		218.287	496.384
	20.415	7		20.415	29		15.415	8		10.415	44		193.341	0.62172		216.245	505.732
	20.425	6		20.425	29		15.425	12		10.425	42		190.81	0.615568		214.001	516.008
	20.435	0		20.435	30		15.435	7		10.435	50		188.195	0.60936		212.165	524.744
	20.445	6		20.445	18		15.445	15		10.445	28		185.643	0.603166		210.261	533.935
	20.455	5		20.455	33		15.455	10		10.455	40		183.101	0.597041		208.289	543.709
	20.465	4		20.465	32		15.465	7		10.465	47		180.508	0.590916		206.179	554.465
	20.475	3		20.475	27		15.475	13		10.475	37		178.008	0.584861		204.294	564.262
	20.485	4		20.485	30		15.485	10		10.485	49		175.465	0.578836		202.304	574.965
	20.495	6		20.495	23		15.495	8		10.495	57		172.918	0.57288		200.261	585.886
	20.505	4		20.505	27		15.505	12		10.505	37		170.378	0.567005		198.289	596.993
	20.515	2		20.515	24		15.515	10		10.515	40		167.787	0.561282		196.266	608.419
	20.525	8		20.525	21		15.525	5		10.525	47		165.24	0.55569		194.296	619.88
	20.535	2		20.535	26		15.535	8		10.535	31		162.694	0.550339		192.32	631.586
	20.545	7		20.545	23		15.545	7		10.545	50		160.154	0.545275		190.198	644.521
	20.555	3		20.555	23		15.555	5		10.555	32		157.537	0.540401		188.284	656.291
	20.565	6		20.565	31		15.565	13		10.565	39		154.992	0.536102		186.244	669.41
	20.575	6		20.575	20		15.575	8		10.575	32		152.355	0.532268		184.276	682.304
	20.585	3		20.585	23		15.585	11		10.585	51		149.739	0.529108		182.186	696.321
	20.595	5		20.595	17		15.595	3		10.595	41		147.12	0.526859		180.329	709.266
	20.605	5		20.605	26		15.605	9		10.605	33		144.531	0.525778		178.222	723.708
	20.615	9		20.615	34		15.615	9		10.615	30		141.969	0.526072		176.27	737.917
	20.625	6		20.625	24		15.625	9		10.625	37		139.354	0.528256		174.009	753.972
	20.635	1		20.635	22		15.635	13		10.635	38		136.74	0.532853		172.103	769.142
	20.645	3		20.645	30		15.645	13		10.645	35		134.144	0.540681		170.406	782.339
	20.655	4		20.655	27		15.655	8		10.655	35		131.581	0.553075		168.367	798.699
	20.665	6		20.665	19		15.665	14		10.665	40		129.04	0.571779		166.323	814.984
	20.675	4		20.675	21		15.675	9		10.675	33		126.495	0.598655		164.354	831.819
	20.685	7		20.685	34		15.685	10		10.685	35		123.95	0.63223		162.383	848.74
	20.695	6		20.695	20		15.695	6		10.695	44		121.356	0.669998		160.344	866.521
	20.705	6		20.705	22		15.705	7		10.705	34		118.811	0.71018		158.304	884.973
	20.715	4		20.715	22		15.715	11		10.715	51		116.268	0.751139		156.401	902.927
	20.725	5		20.725	28		15.725	6		10.725	47		113.725	0.792477		154.358	922.596
	20.735	8		20.735	24		15.735	14		10.735	44		111.182	0.833384		152.336	942.263
	20.745	6		20.745	30		15.745	13		10.745	34		108.618	0.873751		150.279	963.399
	20.755	5		20.755	20		15.755	8		10.755	44		106.04	0.914082		148.376	983.01
	20.765	5		20.765	28		15.765	11		10.765	39		103.458	0.954636		146.402	1004.08
	20.775	7		20.775	25		15.775	10		10.775	45		100.876	0.995141		144.291	1027.28
	20.785	9		20.785	18		15.785	5		10.785	49		98.3654	1.04737		142.322	1049.47
	20.795	9		20.795	26		15.795	11		10.795	44		95.7823	1.08828		140.349	1073
	20.805	7		20.805	33		15.805	10		10.805	46		93.2217	1.127		138.379	1096.68
	20.815	6		20.815	23		15.815	7		10.815	37		90.4895	1.16945		136.339	1122.05
	20.825	5		20.825	17		15.825	7		10.825	44		87.7259	1.21041		134.367	1147.26
	20.835	12		20.835	26		15.835	10		10.835	37		85.0243	1.25026		132.328	1173.86
	20.845	4		20.845	25		15.845	9		10.845	35		82.5538	1.28605		130.357	1200.79
	20.855	8		20.855	20		15.855	12		10.855	34		80.0374	1.32195		128.27	1230.21
	20.865	4		20.865	15		15.865	10		10.865	40		77.5373	1.35671		126.348	1258.35
	20.875	6		20.875	16		15.875	7		10.875	47		75.1539	1.38987		124.326	1288.72
	20.885	11		20.885	21		15.885	9		10.885	37		72.6724	1.42147		122.339	1320.18
	20.895	1		20.895	31		15.895	4		10.895	37		70.2296	1.45317		120.316	1352.5
	20.905	3		20.905	23		15.905	13		10.905	42		67.7785	1.48313		118.322	1385.96
	20.915	8		20.915	23		15.915	9		10.915	40		65.3155	1.5123		116.352	1420.04
	20.925	4		20.925	21		15.925	8		10.925	36		62.8686	1.58363		114.315	1456.89
	20.935	5		20.935	28		15.935	5		10.935	38		60.4256	1.62708		112.143	1497.55
	20.945	3		20.945	28		15.945	10		10.945	29		57.9109	1.65698		110.171	1535.75
	20.955	1		20.955	23		15.955	9		10.955	38		55.3938	1.68333		108.407	1573.26
	20.965	6		20.965	25		15.965	7		10.965	49		52.8222	1.70797		106.372	1616.03
	20.975	4		20.975	17		15.975	12		10.975	30		50.3466	1.73051		104.259	1661.54
	20.985	6		20.985	16		15.985	10		10.985	46		47.9108	1.7516		102.374	1704.7
	20.995	3		20.995	25		15.995	13		10.995	37		45.479	1.77152		100.385	1752.57
	21.005	4		21.005	25		16.005	14		11.005	50		43.0364	1.79109		98.3495	1803.41
	21.015	2		21.015	19		16.015	10		11.015	37		40.5879	1.81021		96.308	1855.4
	21.025	7		21.025	30		16.025	8		11.025	37		38.1399	1.82911		94.405	1907.67
	21.035	6		21.035	30		16.035	9		11.035	33		35.4345	1.84985		92.3696	1965.62
	21.045	1		21.045	20		16.045	3		11.045	35		32.7668	1.87095		90.3321	2025.75
	21.055	3		21.055	21		16.055	7		11.055	29		30.2715	1.89105		88.3793	2086.35
	21.065	2		21.065	16		16.065	11		11.065	43		27.7877	1.91191		86.3232	2152.07
	21.075	6		21.075	29		16.075	16		11.075	33		25.2783	1.93425		84.3524	2221.38
	21.085	4		21.085	18		16.085	20		11.085	33		22.737	1.95859		82.3248	2294.5
	21.095	4		21.095	26		16.095	12		11.095	35		20.2301	1.98408		80.4162	2367.86
	21.105	3		21.105	27		16.105	8		11.105	20		17.7633	2.01249		78.3695	2448.79
	21.115	6		21.115	23		16.115	10		11.115	27		15.3393	2.04332		76.4203	2532.08
	21.125	5		21.125	26		16.125	10		11.125	40		13.0051	2.0785		74.3682	2624.84
	21.135	5		21.135	20		16.135	7		11.135	30		10.8054	2.11751		72.4157	2715.79
	21.145	9		21.145	28		16.145	8		11.145	34		7.79019	2.18618		70.3808	2817.98
	21.155	3		21.155	22		16.155	7		11.155	31		6.91163	2.21168		68.2514	2931.79
	21.165	8		21.165	23		16.165	13		11.165	32		6.24478	2.23304		66.3479	3035.7
	21.175	9		21.175	23		16.175	8		11.175	40		5.81697	2.24849		64.4444	3149.83
	21.185	4		21.185	18		16.185	9		11.185	35		5.41108	2.26333		62.4664	3273.16
	21.195	8		21.195	30		16.195	6		11.195	37		4.92834	2.28288		60.4234	3409.5
	21.205	7		21.205	15		16.205	13		11.205	45		4.23486	2.3136		58.3466	3553.21
	21.215	4		21.215	36		16.215	11		11.215	41		3.77987	2.33588		56.4215	3695.94
	21.225	4		21.225	22		16.225	8		11.225	38		3.35437	2.3602		54.4492	3848.21
	21.235	6		21.235	29		16.235	6		11.235	41		2.38462	2.42394
	21.245	4		21.245	23		16.245	10		11.245	43		1.82349	2.47419
	21.255	10		21.255	24		16.255	11		11.255	34		1.79977	2.47693
	21.265	8		21.265	24		16.265	9		11.265	35		1.79986	2.47701
	21.275	10		21.275	17		16.275	16		11.275	36		1.79996	2.47697
	21.285	5		21.285	14		16.285	7		11.285	43		1.8	2.47593
	21.295	14		21.295	27		16.295	7		11.295	32		1.80019	2.47696
	21.305	13		21.305	27		16.305	4		11.305	39		1.79992	2.477
	21.315	9		21.315	20		16.315	15		11.315	41		1.79991	2.47688
	21.325	9		21.325	24		16.325	10		11.325	37		1.80024	2.47648
	21.335	6		21.335	29		16.335	4		11.335	37		1.79999	2.4769
	21.345	10		21.345	25		16.345	7		11.345	44		2.63718	2.41511
	21.355	7		21.355	34		16.355	7		11.355	40		5.01922	2.28213
	21.365	10		21.365	19		16.365	15		11.365	40		7.24914	2.20505
	21.375	8		21.375	27		16.375	11		11.375	33		9.44933	2.14965
	21.385	13		21.385	31		16.385	6		11.385	41		11.5159	2.10784
	21.395	12		21.395	31		16.395	10		11.395	23		13.4891	2.07434
	21.405	13		21.405	26		16.405	10		11.405	43		15.5155	2.04504
	21.415	8		21.415	40		16.415	10		11.415	28		17.5369	2.01901
	21.425	8		21.425	28		16.425	11		11.425	37		19.5039	1.99628
	21.435	7		21.435	22		16.435	7		11.435	33		21.6121	1.97401
	21.445	9		21.445	22		16.445	12		11.445	41		23.9194	1.95189
	21.455	7		21.455	25		16.455	4		11.455	33		26.2432	1.931
	21.465	7		21.465	25		16.465	9		11.465	26		28.5011	1.9115
	21.475	6		21.475	16		16.475	12		11.475	32		30.8061	1.89347
	21.485	8		21.485	23		16.485	5		11.485	41		33.4731	1.87304
	21.495	5		21.495	26		16.495	11		11.495	30		35.965	1.85501
	21.505	5		21.505	27		16.505	5		11.505	32		38.2172	1.83949
	21.515	4		21.515	28		16.515	10		11.515	35		40.3782	1.82487
	21.525	5		21.525	26		16.525	4		11.525	42		42.5846	1.81067
	21.535	5		21.535	23		16.535	13		11.535	38		44.8017	1.79692
	21.545	2		21.545	33		16.545	10		11.545	32		46.9643	1.78399
	21.555	4		21.555	25		16.555	5		11.555	34		49.1359	1.77133
	21.565	7		21.565	29		16.565	6		11.565	28		51.3632	1.75869
	21.575	7		21.575	29		16.575	8		11.575	32		53.5707	1.74676
	21.585	9		21.585	35		16.585	7		11.585	44		55.8147	1.7347
	21.595	8		21.595	38		16.595	6		11.595	36		58.105	1.72291
	21.605	6		21.605	25		16.605	8		11.605	43		60.3993	1.71154
	21.615	5		21.615	25		16.615	5		11.615	40		62.7305	1.70053
	21.625	6		21.625	25		16.625	12		11.625	34		65.0284	1.69018
	21.635	9		21.635	26		16.635	6		11.635	40		67.2881	1.68027
	21.645	10		21.645	25		16.645	8		11.645	44		69.603	1.67026
	21.655	8		21.655	20		16.655	11		11.655	59		71.8663	1.65985
	21.665	5		21.665	30		16.665	5		11.665	35		74.1311	1.64846
	21.675	9		21.675	22		16.675	5		11.675	40		76.4477	1.63582
	21.685	5		21.685	19		16.685	8		11.685	28		78.7267	1.62199
	21.695	2		21.695	24		16.695	13		11.695	42		81.0641	1.60651
	21.705	7		21.705	21		16.705	9		11.705	31		83.4323	1.58957
	21.715	5		21.715	30		16.715	10		11.715	43		85.8299	1.57123
	21.725	7		21.725	25		16.725	16		11.725	33		88.2078	1.55197
	21.735	9		21.735	27		16.735	8		11.735	33		90.4872	1.53203
	21.745	9		21.745	27		16.745	7		11.745	53		92.8111	1.51065
	21.755	6		21.755	31		16.755	9		11.755	42		95.1176	1.4878
	21.765	8		21.765	22		16.765	10		11.765	42		97.4211	1.46348
	21.775	7		21.775	14		16.775	7		11.775	42		99.7951	1.43637
	21.785	8		21.785	28		16.785	11		11.785	26		102.105	1.40781
	21.795	9		21.795	32		16.795	4		11.795	37		104.612	1.37454
	21.805	11		21.805	22		16.805	10		11.805	41		106.995	1.33966
	21.815	11		21.815	20		16.815	14		11.815	40		109.429	1.30084
	21.825	7		21.825	25		16.825	5		11.825	32		111.887	1.25768
	21.835	13		21.835	23		16.835	8		11.835	31		114.367	1.20983
	21.845	21		21.845	24		16.845	12		11.845	41		116.695	1.16012
	21.855	14		21.855	24		16.855	8		11.855	25		119.338	1.0998
	21.865	9		21.865	28		16.865	8		11.865	41		122.288	1.02723
	21.875	12		21.875	22		16.875	9		11.875	32		124.821	0.955408
	21.885	11		21.885	23		16.885	7		11.885	38		127.29	0.885354
	21.895	16		21.895	21		16.895	4		11.895	29		129.761	0.814756
	21.905	17		21.905	21		16.905	9		11.905	50		132.231	0.7489
	21.915	13		21.915	18		16.915	7		11.915	36		134.643	0.691978
	21.925	15		21.925	36		16.925	7		11.925	51		137.118	0.645394
	21.935	15		21.935	23		16.935	14		11.935	33		139.575	0.609193
	21.945	17		21.945	36		16.945	3		11.945	42		142.004	0.582289
	21.955	15		21.955	31		16.955	10		11.955	29		144.486	0.563355
	21.965	15		21.965	13		16.965	12		11.965	29		146.946	0.550683
	21.975	12		21.975	29		16.975	7		11.975	37		149.515	0.542938
	21.985	13		21.985	17		16.985	6		11.985	39		151.996	0.539291
	21.995	19		21.995	23		16.995	8		11.995	37		154.528	0.538401
	22.005	9		22.005	37		17.005	5		12.005	42		157.034	0.539473
	22.015	21		22.015	26		17.015	11		12.015	39		159.577	0.541968
	22.025	15		22.025	32		17.025	10		12.025	35		162.131	0.545366
	22.035	13		22.035	23		17.035	17		12.035	38		164.599	0.549376
	22.045	8		22.045	27		17.045	4		12.045	36		167.091	0.55393
	22.055	18		22.055	15		17.055	9		12.055	36		169.602	0.558898
	22.065	11		22.065	31		17.065	8		12.065	34		172.092	0.564112
	22.075	10		22.075	33		17.075	7		12.075	40		174.563	0.569537
	22.085	8		22.085	31		17.085	11		12.085	36		177.057	0.575114
	22.095	12		22.095	32		17.095	9		12.095	22		179.551	0.580887
	22.105	13		22.105	25		17.105	5		12.105	46		182.003	0.586731
	22.115	14		22.115	34		17.115	10		12.115	34		184.497	0.592591
	22.125	10		22.125	28		17.125	10		12.125	32		186.995	0.598589
	22.135	7		22.135	31		17.135	11		12.135	32		189.559	0.604715
	22.145	10		22.145	24		17.145	12		12.145	29		192.127	0.610803
	22.155	9		22.155	36		17.155	9		12.155	34		194.693	0.617037
	22.165	11		22.165	26		17.165	7		12.165	40		197.26	0.623077
	22.175	10		22.175	24		17.175	10		12.175	32		199.828	0.62926
	22.185	19		22.185	30		17.185	7		12.185	34		202.331	0.635109
	22.195	9		22.195	27		17.195	7		12.195	32		204.832	0.640933
	22.205	7		22.205	27		17.205	5		12.205	32		207.333	0.646747
	22.215	20		22.215	23		17.215	6		12.215	34		209.81	0.652439
	22.225	13		22.225	21		17.225	5		12.225	28		212.33	0.658126
	22.235	13		22.235	26		17.235	6		12.235	31		214.766	0.663691
	22.245	15		22.245	22		17.245	7		12.245	26		217.314	0.66928
	22.255	13		22.255	26		17.255	9		12.255	45		219.885	0.674832
	22.265	11		22.265	30		17.265	6		12.265	37		222.389	0.68014
	22.275	13		22.275	32		17.275	11		12.275	37		224.893	0.685501
	22.285	13		22.285	25		17.285	4		12.285	31		227.414	0.690795
	22.295	16		22.295	40		17.295	4		12.295	40		229.99	0.696013
	22.305	16		22.305	23		17.305	8		12.305	34		232.604	0.701277
	22.315	26		22.315	18		17.315	11		12.315	37		235.126	0.706349
	22.325	17		22.325	31		17.325	8		12.325	21		237.699	0.711404
	22.335	13		22.335	32		17.335	6		12.335	38		240.272	0.716303
	22.345	17		22.345	20		17.345	7		12.345	34		242.847	0.72118
	22.355	22		22.355	40		17.355	7		12.355	36		245.47	0.725897
	22.365	35		22.365	37		17.365	12		12.365	33		248	0.730499
	22.375	20		22.375	28		17.375	11		12.375	26		250.509	0.734928
	22.385	24		22.385	36		17.385	14		12.385	34		253.016	0.739301
	22.395	23		22.395	29		17.395	9		12.395	43		255.507	0.743518
	22.405	29		22.405	28		17.405	4		12.405	36		258.034	0.747716
	22.415	19		22.415	25		17.415	10		12.415	47		260.545	0.751816
	22.425	38		22.425	34		17.425	4		12.425	37		263.033	0.755848
	22.435	28		22.435	26		17.435	4		12.435	31		265.491	0.759786
	22.445	27		22.445	29		17.445	8		12.445	30		268.046	0.763647
	22.455	32		22.455	31		17.455	7		12.455	32		270.576	0.767506
	22.465	26		22.465	32		17.465	13		12.465	40		273.061	0.771318
	22.475	27		22.475	28		17.475	4		12.475	44		275.589	0.775024
	22.485	33		22.485	29		17.485	10		12.485	26		278.21	0.778853
	22.495	37		22.495	28		17.495	8		12.495	31		280.74	0.782501
	22.505	29		22.505	29		17.505	12		12.505	39		283.316	0.786093
	22.515	29		22.515	32		17.515	6		12.515	48		285.892	0.789688
	22.525	33		22.525	35		17.525	7		12.525	42		288.47	0.793156
	22.535	40		22.535	40		17.535	2		12.535	40		290.976	0.796566
	22.545	38		22.545	35		17.545	3		12.545	59		293.461	0.799863
	22.555	30		22.555	26		17.555	8		12.555	36		296.057	0.803321
	22.565	32		22.565	33		17.565	9		12.565	33		298.683	0.806686
	22.575	34		22.575	41		17.575	6		12.575	29		299.92	0.809453
	22.585	41		22.585	33		17.585	7		12.585	37		300.063	0.810256
	22.595	40		22.595	21		17.595	4		12.595	40		300.097	0.810563
	22.605	37		22.605	32		17.605	12		12.605	29		300.095	0.810713
	22.615	45		22.615	34		17.615	5		12.615	29		300.081	0.810747
	22.625	46		22.625	38		17.625	10		12.625	28		300.064	0.810791
	22.635	39		22.635	46		17.635	9		12.635	32		300.049	0.810836
	22.645	30		22.645	40		17.645	9		12.645	39		300.04	0.810856
	22.655	38		22.655	40		17.655	7		12.655	35		300.031	0.810864
	22.665	42		22.665	40		17.665	8		12.665	27		300.024	0.810864
	22.675	38		22.675	52		17.675	9		12.675	33		300.019	0.810847
	22.685	38		22.685	52		17.685	7		12.685	44
	22.695	41		22.695	47		17.695	6		12.695	50
	22.705	49		22.705	50		17.705	9		12.705	30
	22.715	49		22.715	67		17.715	6		12.715	34
	22.725	53		22.725	48		17.725	8		12.725	36
	22.735	42		22.735	51		17.735	7		12.735	38
	22.745	44		22.745	57		17.745	10		12.745	40
	22.755	66		22.755	58		17.755	10		12.755	53
	22.765	79		22.765	69		17.765	10		12.765	30
	22.775	61		22.775	57		17.775	10		12.775	31
	22.785	76		22.785	77		17.785	6		12.785	35
	22.795	74		22.795	71		17.795	12		12.795	40
	22.805	64		22.805	64		17.805	11		12.805	39
	22.815	91		22.815	87		17.815	9		12.815	42
	22.825	93		22.825	93		17.825	4		12.825	26
	22.835	117		22.835	75		17.835	6		12.835	36
	22.845	116		22.845	89		17.845	6		12.845	31
	22.855	144		22.855	91		17.855	10		12.855	35
	22.865	171		22.865	75		17.865	6		12.865	42
	22.875	175		22.875	67		17.875	5		12.875	25
	22.885	175		22.885	85		17.885	7		12.885	25
	22.895	215		22.895	93		17.895	9		12.895	40
	22.905	227		22.905	97		17.905	8		12.905	40
	22.915	254		22.915	98		17.915	9		12.915	25
	22.925	270		22.925	85		17.925	8		12.925	35
	22.935	292		22.935	99		17.935	9		12.935	37
	22.945	319		22.945	100		17.945	9		12.945	32
	22.955	340		22.955	102		17.955	7		12.955	34
	22.965	390		22.965	110		17.965	6		12.965	30
	22.975	416		22.975	128		17.975	7		12.975	34
	22.985	436		22.985	117		17.985	5		12.985	32
	22.995	446		22.995	104		17.995	14		12.995	35
	23.005	509		23.005	134		18.005	4		13.005	29
	23.015	573		23.015	110		18.015	8		13.015	43
	23.025	603		23.025	153		18.025	6		13.025	30
	23.035	634		23.035	123		18.035	4		13.035	44
	23.045	672		23.045	173		18.045	11		13.045	21
	23.055	738		23.055	168		18.055	5		13.055	42
	23.065	797		23.065	160		18.065	9		13.065	40
	23.075	857		23.075	159		18.075	5		13.075	39
	23.085	929		23.085	140		18.085	3		13.085	38
	23.095	963		23.095	177		18.095	7		13.095	35
	23.105	1041		23.105	215		18.105	12		13.105	32
	23.115	1158		23.115	215		18.115	10		13.115	31
	23.125	1173		23.125	258		18.125	5		13.125	48
	23.135	1246		23.135	253		18.135	6		13.135	34
	23.145	1293		23.145	255		18.145	5		13.145	35
	23.155	1413		23.155	277		18.155	4		13.155	28
	23.165	1454		23.165	304		18.165	13		13.165	44
	23.175	1601		23.175	311		18.175	6		13.175	42
	23.185	1695		23.185	338		18.185	6		13.185	35
	23.195	1782		23.195	422		18.195	5		13.195	38
	23.205	1935		23.205	447		18.205	6		13.205	22
	23.215	2075		23.215	424		18.215	4		13.215	28
	23.225	2304		23.225	533		18.225	9		13.225	35
	23.235	2341		23.235	612		18.235	8		13.235	32
	23.245	2577		23.245	740		18.245	8		13.245	47
	23.255	2776		23.255	837		18.255	6		13.255	32
	23.265	3078		23.265	1043		18.265	6		13.265	29
	23.275	3279		23.275	1391		18.275	6		13.275	33
	23.285	3621		23.285	2163		18.285	8		13.285	34
	23.295	4188		23.295	7469		18.295	4		13.295	30
	23.305	4808		23.305	29950		18.305	8		13.305	33
	23.315	5792		23.315	49505		18.315	7		13.315	25
	23.325	7621		23.325	76214		18.325	9		13.325	45
	23.335	15920		23.335	111610		18.335	7		13.335	33
	23.345	84982		23.345	89469		18.345	8		13.345	26
	23.355	176006		23.355	56421		18.355	7		13.355	36
	23.365	114797		23.365	51007		18.365	3		13.365	33
	23.375	71343		23.375	56788		18.375	9		13.375	32
	23.385	70271		23.385	67772		18.385	7		13.385	45
	23.395	150168		23.395	81342		18.395	4		13.395	34
	23.405	319919		23.405	96536		18.405	6		13.405	40
	23.415	369003		23.415	114770		18.415	7		13.415	38
	23.425	404502		23.425	134100		18.425	9		13.425	30
	23.435	447052		23.435	153090		18.435	7		13.435	33
	23.445	442786		23.445	175880		18.445	8		13.445	36
	23.455	475753		23.455	202380		18.455	5		13.455	34
	23.465	466724		23.465	226420		18.465	4		13.465	33
	23.475	284851		23.475	237820		18.475	8		13.475	27
	23.485	143340		23.485	238190		18.485	7		13.485	39
	23.495	68024		23.495	235000		18.495	8		13.495	31
	23.505	23462		23.505	229750		18.505	7		13.505	29
	23.515	6171		23.515	224930		18.515	7		13.515	41
	23.525	2497		23.525	217770		18.525	11		13.525	42
	23.535	1594		23.535	204470		18.535	10		13.535	31
	23.545	1144		23.545	185900		18.545	5		13.545	35
	23.555	824		23.555	167780		18.555	5		13.555	27
	23.565	674		23.565	151720		18.565	4		13.565	37
	23.575	563		23.575	135180		18.575	11		13.575	36
	23.585	476		23.585	114890		18.585	5		13.585	30
	23.595	433		23.595	94077		18.595	7		13.595	25
	23.605	332		23.605	70021		18.605	6		13.605	29
	23.615	328		23.615	47468		18.615	6		13.615	39
	23.625	339		23.625	28082		18.625	5		13.625	44
	23.635	299		23.635	12251		18.635	7		13.635	43
	23.645	284		23.645	5115		18.645	8		13.645	42
	23.655	252		23.655	2508		18.655	10		13.655	33
	23.665	261		23.665	1537		18.665	7		13.665	42
	23.675	230		23.675	1163		18.675	9		13.675	33
	23.685	241		23.685	1008		18.685	3		13.685	42
	23.695	246		23.695	802		18.695	3		13.695	43
	23.705	198		23.705	783		18.705	11		13.705	29
	23.715	160		23.715	654		18.715	6		13.715	40
	23.725	188		23.725	587		18.725	4		13.725	38
	23.735	156		23.735	500		18.735	4		13.735	36
	23.745	148		23.745	522		18.745	6		13.745	25
	23.755	153		23.755	437		18.755	6		13.755	33
	23.765	133		23.765	395		18.765	6		13.765	41
	23.775	121		23.775	381		18.775	9		13.775	33
	23.785	138		23.785	348		18.785	2		13.785	33
	23.795	111		23.795	330		18.795	11		13.795	40
	23.805	85		23.805	319		18.805	9		13.805	36
	23.815	99		23.815	288		18.815	6		13.815	39
	23.825	90		23.825	236		18.825	8		13.825	35
	23.835	81		23.835	235		18.835	7		13.835	31
	23.845	77		23.845	241		18.845	13		13.845	27
	23.855	74		23.855	219		18.855	4		13.855	44
	23.865	68		23.865	253		18.865	8		13.865	37
	23.875	52		23.875	197		18.875	9		13.875	26
	23.885	47		23.885	221		18.885	9		13.885	26
	23.895	37		23.895	179		18.895	11		13.895	32
	23.905	44		23.905	154		18.905	9		13.905	47
	23.915	27		23.915	149		18.915	7		13.915	27
	23.925	32		23.925	158		18.925	8		13.925	37
	23.935	29		23.935	146		18.935	5		13.935	22
	23.945	22		23.945	166		18.945	6		13.945	32
	23.955	14		23.955	146		18.955	8		13.955	34
	23.965	12		23.965	134		18.965	1		13.965	43
	23.975	13		23.975	135		18.975	5		13.975	36
	23.985	13		23.985	127		18.985	9		13.985	31
	23.995	8		23.995	131		18.995	4		13.995	37
	24.005	6		24.005	131		19.005	9		14.005	37
	24.015	4		24.015	134		19.015	8		14.015	34
	24.025	6		24.025	122		19.025	11		14.025	34
	24.035	4		24.035	111		19.035	6		14.035	34
	24.045	6		24.045	105		19.045	4		14.045	24
	24.055	6		24.055	120		19.055	4		14.055	38
	24.065	7		24.065	96		19.065	8		14.065	36
	24.075	9		24.075	106		19.075	3		14.075	25
	24.085	8		24.085	99		19.085	10		14.085	33
	24.095	5		24.095	98		19.095	8		14.095	40
	24.105	5		24.105	91		19.105	4		14.105	31
	24.115	10		24.115	87		19.115	9		14.115	27
	24.125	12		24.125	95		19.125	3		14.125	46
	24.135	8		24.135	87		19.135	6		14.135	32
	24.145	8		24.145	100		19.145	13		14.145	23
	24.155	6		24.155	91		19.155	2		14.155	32
	24.165	21		24.165	76		19.165	7		14.165	45
	24.175	16		24.175	76		19.175	6		14.175	25
	24.185	18		24.185	99		19.185	8		14.185	34
	24.195	18		24.195	86		19.195	4		14.195	38
	24.205	19		24.205	86		19.205	14		14.205	31
	24.215	22		24.215	71		19.215	11		14.215	26
	24.225	15		24.225	65		19.225	15		14.225	33
	24.235	24		24.235	87		19.235	8		14.235	29
	24.245	20		24.245	78		19.245	4		14.245	27
	24.255	20		24.255	65		19.255	1		14.255	33
	24.265	19		24.265	71		19.265	13		14.265	39
	24.275	13		24.275	66		19.275	9		14.275	24
	24.285	20		24.285	70		19.285	6		14.285	23
	24.295	20		24.295	68		19.295	5		14.295	40
	24.305	21		24.305	66		19.305	8		14.305	35
	24.315	19		24.315	73		19.315	9		14.315	24
	24.325	20		24.325	73		19.325	2		14.325	34
	24.335	21		24.335	57		19.335	5		14.335	34
	24.345	24		24.345	40		19.345	9		14.345	38
	24.355	15		24.355	66		19.355	9		14.355	37
	24.365	17		24.365	51		19.365	4		14.365	33
	24.375	20		24.375	53		19.375	7		14.375	29
	24.385	18		24.385	49		19.385	5		14.385	47
	24.395	15		24.395	47		19.395	2		14.395	22
	24.405	15		24.405	66		19.405	4		14.405	29
	24.415	16		24.415	57		19.415	5		14.415	32
	24.425	16		24.425	46		19.425	10		14.425	36
	24.435	6		24.435	61		19.435	7		14.435	34
	24.445	13		24.445	31		19.445	12		14.445	31
	24.455	8		24.455	40		19.455	8		14.455	43
	24.465	11		24.465	48		19.465	6		14.465	42
	24.475	16		24.475	42		19.475	7		14.475	42
	24.485	5		24.485	55		19.485	12		14.485	32
	24.495	11		24.495	50		19.495	3		14.495	27
	24.505	4		24.505	52		19.505	2		14.505	28
	24.515	3		24.515	49		19.515	7		14.515	48
	24.525	5		24.525	55		19.525	10		14.525	34
	24.535	7		24.535	43		19.535	5		14.535	33
	24.545	2		24.545	54		19.545	9		14.545	30
	24.555	1		24.555	44		19.555	11		14.555	30
	24.565	3		24.565	49		19.565	8		14.565	39
	24.575	4		24.575	56		19.575	9		14.575	35
	24.585	5		24.585	48		19.585	7		14.585	21
	24.595	0		24.595	45		19.595	6		14.595	42
	24.605	7		24.605	41		19.605	6		14.605	24
	24.615	3		24.615	40		19.615	5		14.615	30
	24.625	3		24.625	59		19.625	4		14.625	24
	24.635	4		24.635	47		19.635	6		14.635	26
	24.645	3		24.645	48		19.645	6		14.645	45
	24.655	2		24.655	36		19.655	5		14.655	37
	24.665	3		24.665	41		19.665	8		14.665	33
	24.675	5		24.675	41		19.675	3		14.675	32
	24.685	7		24.685	43		19.685	6		14.685	32
	24.695	4		24.695	45		19.695	8		14.695	22
	24.705	6		24.705	38		19.705	5		14.705	42
	24.715	4		24.715	50		19.715	6		14.715	48
	24.725	7		24.725	39		19.725	6		14.725	28
	24.735	3		24.735	32		19.735	9		14.735	37
	24.745	5		24.745	33		19.745	7		14.745	36
	24.755	3		24.755	45		19.755	1		14.755	35
	24.765	6		24.765	40		19.765	10		14.765	37
	24.775	7		24.775	38		19.775	5		14.775	27
	24.785	9		24.785	36		19.785	10		14.785	41
	24.795	12		24.795	45		19.795	7		14.795	37
	24.805	6		24.805	37		19.805	4		14.805	32
	24.815	8		24.815	49		19.815	4		14.815	41
	24.825	6		24.825	30		19.825	13		14.825	32
	24.835	9		24.835	42		19.835	7		14.835	48
	24.845	10		24.845	37		19.845	5		14.845	41
	24.855	7		24.855	37		19.855	3		14.855	28
	24.865	7		24.865	23		19.865	10		14.865	30
	24.875	6		24.875	34		19.875	7		14.875	27
	24.885	9		24.885	29		19.885	6		14.885	37
	24.895	4		24.895	41		19.895	9		14.895	36
	24.905	4		24.905	36		19.905	10		14.905	38
	24.915	3		24.915	33		19.915	5		14.915	26
	24.925	5		24.925	42		19.925	7		14.925	38
	24.935	7		24.935	38		19.935	5		14.935	39
	24.945	13		24.945	34		19.945	9		14.945	40
	24.955	14		24.955	46		19.955	9		14.955	47
	24.965	5		24.965	37		19.965	5		14.965	51
	24.975	12		24.975	34		19.975	7		14.975	39
	24.985	6		24.985	40		19.985	4		14.985	34
	24.995	9		24.995	39		19.995	6		14.995	36
	25.005	9		25.005	39		20.005	6		15.005	36
	25.015	5		25.015	26		20.015	10		15.015	37
	25.025	2		25.025	33		20.025	8		15.025	29
	25.035	7		25.035	33		20.035	6		15.035	24
	25.045	6		25.045	33		20.045	4		15.045	30
	25.055	7		25.055	44		20.055	7		15.055	39
	25.065	2		25.065	28		20.065	10		15.065	31
	25.075	4		25.075	31		20.075	4		15.075	29
	25.085	2		25.085	29		20.085	7		15.085	24
	25.095	7		25.095	32		20.095	3		15.095	29
	25.105	5		25.105	39		20.105	8		15.105	28
	25.115	10		25.115	42		20.115	5		15.115	32
	25.125	8		25.125	35		20.125	5		15.125	36
	25.135	2		25.135	40		20.135	7		15.135	28
	25.145	3		25.145	27		20.145	5		15.145	39
	25.155	6		25.155	29		20.155	4		15.155	23
	25.165	4		25.165	39		20.165	10		15.165	42
	25.175	3		25.175	30		20.175	5		15.175	40
	25.185	0		25.185	26		20.185	7		15.185	28
	25.195	6		25.195	36		20.195	6		15.195	38
	25.205	3		25.205	29		20.205	2		15.205	38
	25.215	8		25.215	24		20.215	9		15.215	33
	25.225	4		25.225	27		20.225	5		15.225	36
	25.235	1		25.235	31		20.235	11		15.235	28
	25.245	4		25.245	21		20.245	7		15.245	33
	25.255	2		25.255	29		20.255	10		15.255	29
	25.265	2		25.265	24		20.265	7		15.265	39
	25.275	6		25.275	29		20.275	8		15.275	32
	25.285	6		25.285	32		20.285	5		15.285	29
	25.295	2		25.295	36		20.295	5		15.295	31
	25.305	6		25.305	22		20.305	5		15.305	27
	25.315	5		25.315	28		20.315	6		15.315	21
	25.325	7		25.325	36		20.325	7		15.325	30
	25.335	4		25.335	28		20.335	5		15.335	22
	25.345	7		25.345	24		20.345	13		15.345	37
	25.355	3		25.355	30		20.355	4		15.355	25
	25.365	4		25.365	32		20.365	5		15.365	40
	25.375	4		25.375	21		20.375	7		15.375	35
	25.385	6		25.385	32		20.385	10		15.385	22
	25.395	4		25.395	22		20.395	6		15.395	32
	25.405	4		25.405	25		20.405	8		15.405	31
	25.415	7		25.415	40		20.415	8		15.415	34
	25.425	6		25.425	29		20.425	9		15.425	34
	25.435	3		25.435	24		20.435	11		15.435	33
	25.445	6		25.445	26		20.445	9		15.445	31
	25.455	8		25.455	28		20.455	9		15.455	35
	25.465	8		25.465	29		20.465	4		15.465	32
	25.475	7		25.475	23		20.475	2		15.475	31
	25.485	7		25.485	23		20.485	12		15.485	33
	25.495	8		25.495	29		20.495	11		15.495	47
	25.505	12		25.505	26		20.505	9		15.505	30
	25.515	4		25.515	28		20.515	10		15.515	34
	25.525	5		25.525	24		20.525	9		15.525	34
	25.535	9		25.535	30		20.535	4		15.535	37
	25.545	4		25.545	26		20.545	5		15.545	27
	25.555	7		25.555	38		20.555	10		15.555	34
	25.565	8		25.565	27		20.565	7		15.565	37
	25.575	4		25.575	31		20.575	9		15.575	38
	25.585	4		25.585	24		20.585	8		15.585	31
	25.595	3		25.595	29		20.595	16		15.595	28
	25.605	11		25.605	24		20.605	12		15.605	24
	25.615	4		25.615	22		20.615	12		15.615	37
	25.625	3		25.625	26		20.625	17		15.625	34
	25.635	6		25.635	24		20.635	16		15.635	27
	25.645	8		25.645	32		20.645	9		15.645	28
	25.655	4		25.655	25		20.655	7		15.655	41
	25.665	4		25.665	27		20.665	15		15.665	26
	25.675	3		25.675	20		20.675	13		15.675	25
	25.685	7		25.685	33		20.685	10		15.685	32
	25.695	6		25.695	19		20.695	11		15.695	27
	25.705	3		25.705	20		20.705	9		15.705	16
	25.715	5		25.715	38		20.715	14		15.715	23
	25.725	2		25.725	29		20.725	13		15.725	32
	25.735	1		25.735	22		20.735	18		15.735	42
	25.745	3		25.745	18		20.745	10		15.745	31
	25.755	2		25.755	25		20.755	11		15.755	28
	25.765	1		25.765	34		20.765	11		15.765	36
	25.775	4		25.775	20		20.775	11		15.775	28
	25.785	0		25.785	24		20.785	11		15.785	28
	25.795	4		25.795	28		20.795	15		15.795	38
	25.805	2		25.805	24		20.805	18		15.805	25
	25.815	3		25.815	30		20.815	16		15.815	32
	25.825	6		25.825	34		20.825	7		15.825	37
	25.835	6		25.835	21		20.835	11		15.835	43
	25.845	9		25.845	13		20.845	18		15.845	34
	25.855	4		25.855	20		20.855	19		15.855	25
	25.865	2		25.865	19		20.865	8		15.865	31
	25.875	1		25.875	28		20.875	14		15.875	27
	25.885	4		25.885	28		20.885	13		15.885	35
	25.895	4		25.895	30		20.895	11		15.895	37
	25.905	5		25.905	25		20.905	10		15.905	32
	25.915	2		25.915	25		20.915	10		15.915	23
	25.925	10		25.925	34		20.925	12		15.925	34
	25.935	5		25.935	24		20.935	10		15.935	33
	25.945	2		25.945	20		20.945	7		15.945	32
	25.955	4		25.955	31		20.955	10		15.955	37
	25.965	7		25.965	31		20.965	10		15.965	26
	25.975	4		25.975	20		20.975	11		15.975	29
	25.985	5		25.985	20		20.985	10		15.985	29
	25.995	6		25.995	29		20.995	4		15.995	41
	26.005	1		26.005	19		21.005	13		16.005	33
	26.015	3		26.015	24		21.015	12		16.015	29
	26.025	8		26.025	17		21.025	6		16.025	37
	26.035	5		26.035	15		21.035	9		16.035	42
	26.045	8		26.045	21		21.045	7		16.045	25
	26.055	8		26.055	28		21.055	9		16.055	32
	26.065	2		26.065	23		21.065	13		16.065	22
	26.075	9		26.075	22		21.075	8		16.075	39
	26.085	7		26.085	33		21.085	6		16.085	39
	26.095	6		26.095	20		21.095	8		16.095	37
	26.105	4		26.105	10		21.105	13		16.105	23
	26.115	6		26.115	32		21.115	10		16.115	38
	26.125	8		26.125	21		21.125	8		16.125	30
	26.135	6		26.135	19		21.135	9		16.135	33
	26.145	7		26.145	18		21.145	8		16.145	29
	26.155	6		26.155	19		21.155	9		16.155	35
	26.165	2		26.165	19		21.165	8		16.165	37
	26.175	4		26.175	15		21.175	6		16.175	28
	26.185	3		26.185	23		21.185	4		16.185	29
	26.195	3		26.195	27		21.195	5		16.195	32
	26.205	1		26.205	17		21.205	6		16.205	30
	26.215	2		26.215	27		21.215	8		16.215	34
	26.225	4		26.225	16		21.225	6		16.225	42
	26.235	6		26.235	29		21.235	9		16.235	25
	26.245	3		26.245	19		21.245	6		16.245	36
	26.255	2		26.255	23		21.255	14		16.255	31
	26.265	7		26.265	24		21.265	12		16.265	31
	26.275	5		26.275	23		21.275	6		16.275	28
	26.285	5		26.285	32		21.285	7		16.285	34
	26.295	2		26.295	22		21.295	3		16.295	27
	26.305	5		26.305	20		21.305	5		16.305	32
	26.315	4		26.315	25		21.315	8		16.315	39
	26.325	2		26.325	31		21.325	6		16.325	34
	26.335	4		26.335	19		21.335	10		16.335	34
	26.345	5		26.345	40		21.345	4		16.345	23
	26.355	3		26.355	31		21.355	9		16.355	38
	26.365	2		26.365	28		21.365	2		16.365	47
	26.375	2		26.375	18		21.375	8		16.375	22
	26.385	0		26.385	15		21.385	14		16.385	37
	26.395	4		26.395	17		21.395	8		16.395	30
	26.405	3		26.405	23		21.405	6		16.405	35
	26.415	2		26.415	22		21.415	3		16.415	32
	26.425	4		26.425	20		21.425	7		16.425	34
	26.435	3		26.435	18		21.435	5		16.435	20
	26.445	1		26.445	24		21.445	14		16.445	33
	26.455	4		26.455	17		21.455	5		16.455	37
	26.465	5		26.465	23		21.465	4		16.465	23
	26.475	1		26.475	14		21.475	5		16.475	39
	26.485	4		26.485	22		21.485	9		16.485	29
	26.495	7		26.495	13		21.495	9		16.495	43
	26.505	2		26.505	14		21.505	6		16.505	31
	26.515	6		26.515	20		21.515	7		16.515	32
	26.525	3		26.525	18		21.525	8		16.525	29
	26.535	1		26.535	20		21.535	6		16.535	31
	26.545	4		26.545	26		21.545	6		16.545	31
	26.555	0		26.555	16		21.555	7		16.555	25
	26.565	4		26.565	21		21.565	5		16.565	37
	26.575	2		26.575	26		21.575	6		16.575	36
	26.585	5		26.585	23		21.585	6		16.585	29
	26.595	4		26.595	36		21.595	13		16.595	41
	26.605	4		26.605	18		21.605	9		16.605	23
	26.615	2		26.615	23		21.615	13		16.615	41
	26.625	2		26.625	17		21.625	5		16.625	32
	26.635	6		26.635	25		21.635	3		16.635	27
	26.645	4		26.645	23		21.645	1		16.645	32
	26.655	4		26.655	38		21.655	6		16.655	21
	26.665	6		26.665	20		21.665	6		16.665	12
	26.675	4		26.675	16		21.675	6		16.675	26
	26.685	4		26.685	20		21.685	7		16.685	32
	26.695	4		26.695	15		21.695	6		16.695	27
	26.705	6		26.705	17		21.705	7		16.705	41
	26.715	6		26.715	23		21.715	5		16.715	34
	26.725	3		26.725	27		21.725	2		16.725	36
	26.735	1		26.735	20		21.735	5		16.735	33
	26.745	8		26.745	28		21.745	7		16.745	27
	26.755	5		26.755	23		21.755	5		16.755	26
	26.765	3		26.765	21		21.765	9		16.765	34
	26.775	0		26.775	13		21.775	9		16.775	29
	26.785	2		26.785	14		21.785	6		16.785	41
	26.795	4		26.795	22		21.795	13		16.795	35
	26.805	2		26.805	13		21.805	11		16.805	34
	26.815	6		26.815	22		21.815	5		16.815	31
	26.825	4		26.825	22		21.825	8		16.825	30
	26.835	1		26.835	28		21.835	9		16.835	38
	26.845	4		26.845	17		21.845	2		16.845	28
	26.855	2		26.855	19		21.855	6		16.855	30
	26.865	6		26.865	26		21.865	4		16.865	36
	26.875	3		26.875	20		21.875	9		16.875	22
	26.885	7		26.885	18		21.885	8		16.885	46
	26.895	5		26.895	26		21.895	5		16.895	30
	26.905	5		26.905	16		21.905	5		16.905	42
	26.915	6		26.915	20		21.915	4		16.915	28
	26.925	7		26.925	24		21.925	4		16.925	30
	26.935	2		26.935	29		21.935	7		16.935	23
	26.945	5		26.945	22		21.945	8		16.945	27
	26.955	3		26.955	22		21.955	5		16.955	24
	26.965	2		26.965	12		21.965	5		16.965	37
	26.975	2		26.975	17		21.975	8		16.975	35
	26.985	7		26.985	25		21.985	8		16.985	24
	26.995	1		26.995	15		21.995	8		16.995	32
	27.005	4		27.005	21		22.005	9		17.005	30
	27.015	4		27.015	22		22.015	9		17.015	30
	27.025	2		27.025	14		22.025	9		17.025	26
	27.035	5		27.035	23		22.035	12		17.035	39
	27.045	3		27.045	11		22.045	10		17.045	32
	27.055	5		27.055	25		22.055	8		17.055	30
	27.065	3		27.065	34		22.065	9		17.065	30
	27.075	3		27.075	33		22.075	4		17.075	31
	27.085	6		27.085	17		22.085	6		17.085	24
	27.095	3		27.095	15		22.095	7		17.095	29
	27.105	2		27.105	17		22.105	10		17.105	28
	27.115	0		27.115	27		22.115	11		17.115	20
	27.125	2		27.125	27		22.125	6		17.125	33
	27.135	2		27.135	20		22.135	7		17.135	34
	27.145	1		27.145	23		22.145	5		17.145	25
	27.155	3		27.155	13		22.155	5		17.155	40
	27.165	1		27.165	25		22.165	4		17.165	29
	27.175	6		27.175	21		22.175	4		17.175	37
	27.185	3		27.185	26		22.185	2		17.185	34
	27.195	1		27.195	17		22.195	6		17.195	24
	27.205	3		27.205	12		22.205	9		17.205	32
	27.215	4		27.215	19		22.215	5		17.215	28
	27.225	5		27.225	24		22.225	10		17.225	24
	27.235	3		27.235	26		22.235	6		17.235	27
	27.245	4		27.245	18		22.245	10		17.245	36
	27.255	2		27.255	19		22.255	9		17.255	33
	27.265	3		27.265	31		22.265	15		17.265	32
	27.275	1		27.275	16		22.275	7		17.275	37
	27.285	2		27.285	23		22.285	8		17.285	21
	27.295	3		27.295	20		22.295	7		17.295	23
	27.305	8		27.305	13		22.305	9		17.305	28
	27.315	3		27.315	25		22.315	3		17.315	35
	27.325	8		27.325	24		22.325	5		17.325	26
	27.335	3		27.335	22		22.335	6		17.335	30
	27.345	1		27.345	19		22.345	8		17.345	24
	27.355	3		27.355	17		22.355	5		17.355	29
	27.365	5		27.365	17		22.365	7		17.365	22
	27.375	3		27.375	14		22.375	9		17.375	29
	27.385	4		27.385	14		22.385	8		17.385	33
	27.395	4		27.395	18		22.395	5		17.395	35
	27.405	2		27.405	18		22.405	8		17.405	19
	27.415	3		27.415	27		22.415	10		17.415	34
	27.425	5		27.425	20		22.425	8		17.425	32
	27.435	2		27.435	20		22.435	9		17.435	30
	27.445	2		27.445	16		22.445	9		17.445	36
	27.455	0		27.455	28		22.455	5		17.455	35
	27.465	2		27.465	25		22.465	7		17.465	31
	27.475	5		27.475	22		22.475	7		17.475	34
	27.485	6		27.485	22		22.485	6		17.485	23
	27.495	5		27.495	28		22.495	11		17.495	26
	27.505	4		27.505	23		22.505	12		17.505	25
	27.515	5		27.515	13		22.515	7		17.515	31
	27.525	3		27.525	19		22.525	7		17.525	37
	27.535	2		27.535	20		22.535	12		17.535	32
	27.545	0		27.545	21		22.545	13		17.545	42
	27.555	0		27.555	18		22.555	14		17.555	33
	27.565	4		27.565	29		22.565	8		17.565	23
	27.575	4		27.575	15		22.575	14		17.575	29
	27.585	3		27.585	16		22.585	9		17.585	23
	27.595	3		27.595	18		22.595	4		17.595	25
	27.605	0		27.605	32		22.605	7		17.605	19
	27.615	4		27.615	15		22.615	15		17.615	29
	27.625	3		27.625	28		22.625	13		17.625	28
	27.635	2		27.635	20		22.635	18		17.635	26
	27.645	3		27.645	14		22.645	17		17.645	22
	27.655	4		27.655	16		22.655	9		17.655	21
	27.665	3		27.665	25		22.665	12		17.665	34
	27.675	5		27.675	9		22.675	10		17.675	33
	27.685	1		27.685	11		22.685	13		17.685	25
	27.695	3		27.695	14		22.695	17		17.695	24
	27.705	1		27.705	18		22.705	8		17.705	34
	27.715	0		27.715	23		22.715	13		17.715	20
	27.725	2		27.725	21		22.725	16		17.725	39
	27.735	1		27.735	20		22.735	9		17.735	27
	27.745	3		27.745	16		22.745	10		17.745	28
	27.755	1		27.755	24		22.755	17		17.755	28
	27.765	5		27.765	15		22.765	7		17.765	20
	27.775	5		27.775	22		22.775	12		17.775	40
	27.785	4		27.785	22		22.785	10		17.785	28
	27.795	3		27.795	15		22.795	18		17.795	28
	27.805	2		27.805	21		22.805	19		17.805	32
	27.815	1		27.815	24		22.815	22		17.815	29
	27.825	5		27.825	23		22.825	22		17.825	21
	27.835	2		27.835	19		22.835	19		17.835	28
	27.845	3		27.845	19		22.845	11		17.845	30
	27.855	2		27.855	16		22.855	16		17.855	20
	27.865	2		27.865	13		22.865	14		17.865	37
	27.875	3		27.875	20		22.875	18		17.875	24
	27.885	1		27.885	13		22.885	20		17.885	22
	27.895	1		27.895	14		22.895	19		17.895	29
	27.905	7		27.905	20		22.905	23		17.905	34
	27.915	4		27.915	22		22.915	21		17.915	20
	27.925	3		27.925	15		22.925	17		17.925	26
	27.935	2		27.935	15		22.935	21		17.935	34
	27.945	0		27.945	16		22.945	24		17.945	31
	27.955	3		27.955	19		22.955	25		17.955	29
	27.965	6		27.965	17		22.965	25		17.965	32
	27.975	2		27.975	18		22.975	18		17.975	26
	27.985	5		27.985	18		22.985	16		17.985	34
	27.995	1		27.995	22		22.995	34		17.995	37
	28.005	1		28.005	18		23.005	31		18.005	29
	28.015	3		28.015	24		23.015	25		18.015	31
	28.025	5		28.025	13		23.025	46		18.025	22
	28.035	2		28.035	21		23.035	46		18.035	24
	28.045	4		28.045	17		23.045	51		18.045	32
	28.055	1		28.055	18		23.055	39		18.055	28
	28.065	5		28.065	16		23.065	48		18.065	20
	28.075	1		28.075	24		23.075	54		18.075	28
	28.085	3		28.085	11		23.085	50		18.085	31
	28.095	2		28.095	19		23.095	43		18.095	26
	28.105	2		28.105	12		23.105	55		18.105	40
	28.115	4		28.115	10		23.115	58		18.115	21
	28.125	3		28.125	12		23.125	67		18.125	36
	28.135	2		28.135	13		23.135	70		18.135	25
	28.145	8		28.145	14		23.145	82		18.145	28
	28.155	7		28.155	20		23.155	67		18.155	38
	28.165	5		28.165	21		23.165	83		18.165	25
	28.175	3		28.175	20		23.175	81		18.175	32
	28.185	0		28.185	21		23.185	115		18.185	22
	28.195	4		28.195	23		23.195	88		18.195	30
	28.205	1		28.205	17		23.205	115		18.205	33
	28.215	3		28.215	30		23.215	112		18.215	30
	28.225	4		28.225	14		23.225	142		18.225	29
	28.235	5		28.235	21		23.235	150		18.235	32
	28.245	2		28.245	23		23.245	202		18.245	25
	28.255	3		28.255	28		23.255	208		18.255	19
	28.265	3		28.265	10		23.265	228		18.265	25
	28.275	5		28.275	12		23.275	264		18.275	33
	28.285	6		28.285	21		23.285	319		18.285	33
	28.295	8		28.295	23		23.295	372		18.295	29
	28.305	5		28.305	25		23.305	446		18.305	20
	28.315	3		28.315	31		23.315	538		18.315	36
	28.325	1		28.325	12		23.325	662		18.325	29
	28.335	4		28.335	11		23.335	868		18.335	38
	28.345	3		28.345	20		23.345	1485		18.345	40
	28.355	1		28.355	16		23.355	2960		18.355	25
	28.365	6		28.365	23		23.365	5065		18.365	28
	28.375	4		28.375	22		23.375	7477		18.375	29
	28.385	2		28.385	19		23.385	11933		18.385	28
	28.395	2		28.395	17		23.395	16893		18.395	28
	28.405	2		28.405	10		23.405	26917		18.405	19
	28.415	9		28.415	13		23.415	43970		18.415	42
	28.425	4		28.425	16		23.425	85276		18.425	29
	28.435	3		28.435	14		23.435	181990		18.435	21
	28.445	5		28.445	15		23.445	336800		18.445	26
	28.455	2		28.455	22		23.455	478650		18.455	27
	28.465	4		28.465	27		23.465	597900		18.465	26
	28.475	3		28.475	26		23.475	397860		18.475	32
	28.485	4		28.485	16		23.485	187240		18.485	20
	28.495	2		28.495	16		23.495	110870		18.495	30
	28.505	7		28.505	26		23.505	76516		18.505	30
	28.515	3		28.515	15		23.515	35631		18.515	25
	28.525	2		28.525	21		23.525	9042		18.525	27
	28.535	2		28.535	14		23.535	3423		18.535	26
	28.545	6		28.545	10		23.545	2161		18.545	22
	28.555	3		28.555	13		23.555	1503		18.555	23
	28.565	3		28.565	20		23.565	1153		18.565	34
	28.575	1		28.575	29		23.575	832		18.575	18
	28.585	0		28.585	14		23.585	640		18.585	26
	28.595	4		28.595	11		23.595	588		18.595	33
	28.605	2		28.605	24		23.605	426		18.605	33
	28.615	2		28.615	21		23.615	380		18.615	30
	28.625	2		28.625	16		23.625	331		18.625	25
	28.635	3		28.635	21		23.635	302		18.635	27
	28.645	3		28.645	16		23.645	247		18.645	29
	28.655	3		28.655	19		23.655	210		18.655	21
	28.665	1		28.665	14		23.665	203		18.665	20
	28.675	3		28.675	19		23.675	151		18.675	16
	28.685	3		28.685	8		23.685	152		18.685	28
	28.695	0		28.695	11		23.695	163		18.695	23
	28.705	1		28.705	19		23.705	120		18.705	24
	28.715	5		28.715	14		23.715	128		18.715	26
	28.725	4		28.725	25		23.725	92		18.725	32
	28.735	2		28.735	25		23.735	98		18.735	25
	28.745	4		28.745	15		23.745	89		18.745	21
	28.755	2		28.755	13		23.755	82		18.755	21
	28.765	3		28.765	25		23.765	78		18.765	31
	28.775	6		28.775	20		23.775	69		18.775	27
	28.785	1		28.785	21		23.785	67		18.785	24
	28.795	2		28.795	16		23.795	59		18.795	34
	28.805	2		28.805	21		23.805	51		18.805	23
	28.815	5		28.815	20		23.815	68		18.815	29
	28.825	2		28.825	16		23.825	42		18.825	21
	28.835	6		28.835	11		23.835	44		18.835	26
	28.845	1		28.845	24		23.845	42		18.845	24
	28.855	1		28.855	16		23.855	43		18.855	36
	28.865	2		28.865	7		23.865	54		18.865	27
	28.875	5		28.875	19		23.875	45		18.875	25
	28.885	1		28.885	17		23.885	43		18.885	26
	28.895	1		28.895	12		23.895	43		18.895	22
	28.905	4		28.905	12		23.905	29		18.905	42
	28.915	0		28.915	19		23.915	29		18.915	30
	28.925	1		28.925	11		23.925	32		18.925	16
	28.935	1		28.935	16		23.935	41		18.935	24
	28.945	3		28.945	16		23.945	25		18.945	35
	28.955	3		28.955	22		23.955	21		18.955	24
	28.965	2		28.965	8		23.965	33		18.965	34
	28.975	3		28.975	18		23.975	34		18.975	31
	28.985	2		28.985	10		23.985	28		18.985	34
	28.995	4		28.995	18		23.995	31		18.995	19
	29.005	2		29.005	19		24.005	35		19.005	31
	29.015	4		29.015	18		24.015	33		19.015	15
	29.025	5		29.025	15		24.025	25		19.025	22
	29.035	4		29.035	15		24.035	20		19.035	34
	29.045	3		29.045	14		24.045	25		19.045	32
	29.055	3		29.055	20		24.055	22		19.055	26
	29.065	3		29.065	20		24.065	22		19.065	27
	29.075	5		29.075	17		24.075	22		19.075	28
	29.085	1		29.085	15		24.085	24		19.085	23
	29.095	1		29.095	23		24.095	17		19.095	19
	29.105	2		29.105	16		24.105	14		19.105	23
	29.115	5		29.115	21		24.115	22		19.115	24
	29.125	2		29.125	15		24.125	23		19.125	35
	29.135	2		29.135	17		24.135	25		19.135	40
	29.145	4		29.145	22		24.145	23		19.145	20
	29.155	3		29.155	15		24.155	25		19.155	25
	29.165	2		29.165	13		24.165	16		19.165	22
	29.175	2		29.175	20		24.175	20		19.175	27
	29.185	2		29.185	20		24.185	22		19.185	25
	29.195	5		29.195	14		24.195	17		19.195	29
	29.205	2		29.205	16		24.205	22		19.205	29
	29.215	2		29.215	10		24.215	16		19.215	30
	29.225	3		29.225	25		24.225	23		19.225	24
	29.235	3		29.235	12		24.235	12		19.235	18
	29.245	1		29.245	21		24.245	15		19.245	25
	29.255	3		29.255	13		24.255	11		19.255	17
	29.265	4		29.265	21		24.265	18		19.265	21
	29.275	2		29.275	16		24.275	14		19.275	29
	29.285	1		29.285	9		24.285	10		19.285	33
	29.295	2		29.295	15		24.295	8		19.295	16
	29.305	3		29.305	17		24.305	12		19.305	25
	29.315	3		29.315	17		24.315	13		19.315	25
	29.325	3		29.325	12		24.325	19		19.325	20
	29.335	0		29.335	19		24.335	27		19.335	22
	29.345	4		29.345	14		24.345	14		19.345	35
	29.355	2		29.355	13		24.355	24		19.355	22
	29.365	4		29.365	21		24.365	8		19.365	18
	29.375	7		29.375	12		24.375	12		19.375	24
	29.385	7		29.385	13		24.385	12		19.385	24
	29.395	5		29.395	8		24.395	15		19.395	30
	29.405	4		29.405	6		24.405	14		19.405	22
	29.415	5		29.415	16		24.415	15		19.415	27
	29.425	1		29.425	17		24.425	20		19.425	27
	29.435	3		29.435	12		24.435	15		19.435	20
	29.445	2		29.445	11		24.445	17		19.445	29
	29.455	0		29.455	20		24.455	13		19.455	21
	29.465	0		29.465	12		24.465	8		19.465	26
	29.475	4		29.475	16		24.475	14		19.475	26
	29.485	5		29.485	11		24.485	8		19.485	19
	29.495	2		29.495	10		24.495	12		19.495	23
	29.505	5		29.505	15		24.505	6		19.505	26
	29.515	1		29.515	12		24.515	16		19.515	31
	29.525	4		29.525	10		24.525	13		19.525	24
	29.535	5		29.535	16		24.535	8		19.535	15
	29.545	2		29.545	11		24.545	14		19.545	19
	29.555	3		29.555	15		24.555	15		19.555	31
	29.565	4		29.565	17		24.565	13		19.565	31
	29.575	0		29.575	8		24.575	13		19.575	34
	29.585	2		29.585	13		24.585	6		19.585	18
	29.595	4		29.595	19		24.595	8		19.595	28
	29.605	1		29.605	20		24.605	7		19.605	30
	29.615	1		29.615	15		24.615	15		19.615	27
	29.625	2		29.625	17		24.625	12		19.625	26
	29.635	3		29.635	11		24.635	6		19.635	17
	29.645	1		29.645	11		24.645	8		19.645	26
	29.655	2		29.655	18		24.655	8		19.655	23
	29.665	2		29.665	16		24.665	8		19.665	27
	29.675	1		29.675	13		24.675	12		19.675	21
	29.685	4		29.685	19		24.685	12		19.685	30
	29.695	5		29.695	9		24.695	8		19.695	24
	29.705	1		29.705	13		24.705	5		19.705	22
	29.715	4		29.715	12		24.715	12		19.715	23
	29.725	3		29.725	15		24.725	17		19.725	30
	29.735	4		29.735	17		24.735	10		19.735	24
	29.745	0		29.745	11		24.745	7		19.745	20
	29.755	2		29.755	15		24.755	12		19.755	19
	29.765	2		29.765	15		24.765	13		19.765	19
	29.775	4		29.775	14		24.775	11		19.775	27
	29.785	0		29.785	23		24.785	10		19.785	25
	29.795	2		29.795	17		24.795	12		19.795	22
	29.805	2		29.805	9		24.805	12		19.805	24
	29.815	2		29.815	16		24.815	12		19.815	19
	29.825	1		29.825	11		24.825	5		19.825	24
	29.835	3		29.835	8		24.835	10		19.835	25
	29.845	2		29.845	13		24.845	11		19.845	19
	29.855	1		29.855	7		24.855	7		19.855	33
	29.865	2		29.865	14		24.865	8		19.865	29
	29.875	1		29.875	20		24.875	11		19.875	29
	29.885	2		29.885	12		24.885	11		19.885	23
	29.895	0		29.895	12		24.895	5		19.895	23
	29.905	5		29.905	17		24.905	9		19.905	22
	29.915	4		29.915	8		24.915	12		19.915	22
	29.925	2		29.925	14		24.925	13		19.925	18
	29.935	2		29.935	18		24.935	11		19.935	32
	29.945	2		29.945	15		24.945	4		19.945	27
	29.955	1		29.955	17		24.955	9		19.955	22
	29.965	2		29.965	11		24.965	8		19.965	25
	29.975	2		29.975	11		24.975	11		19.975	25
	29.985	2		29.985	10		24.985	14		19.985	27
	29.995	3		29.995	11		24.995	8		19.995	20
	30.005	5		30.005	20		25.005	15		20.005	25
	30.015	2		30.015	10		25.015	8		20.015	26
	30.025	5		30.025	13		25.025	6		20.025	22
	30.035	2		30.035	13		25.035	11		20.035	26
	30.045	2		30.045	13		25.045	13		20.045	18
	30.055	2		30.055	17		25.055	9		20.055	27
	30.065	2		30.065	14		25.065	6		20.065	25
	30.075	6		30.075	17		25.075	7		20.075	19
	30.085	1		30.085	10		25.085	10		20.085	25
	30.095	3		30.095	13		25.095	16		20.095	23
	30.105	2		30.105	8		25.105	8		20.105	31
	30.115	4		30.115	12		25.115	11		20.115	30
	30.125	1		30.125	8		25.125	8		20.125	19
	30.135	3		30.135	15		25.135	3		20.135	17
	30.145	2		30.145	18		25.145	6		20.145	26
	30.155	2		30.155	14		25.155	6		20.155	25
	30.165	3		30.165	16		25.165	11		20.165	28
	30.175	3		30.175	13		25.175	8		20.175	24
	30.185	3		30.185	17		25.185	8		20.185	33
	30.195	5		30.195	14		25.195	12		20.195	27
	30.205	3		30.205	15		25.205	6		20.205	25
	30.215	3		30.215	12		25.215	7		20.215	31
	30.225	3		30.225	11		25.225	7		20.225	29
	30.235	0		30.235	14		25.235	6		20.235	30
	30.245	2		30.245	10		25.245	8		20.245	18
	30.255	3		30.255	16		25.255	4		20.255	32
	30.265	0		30.265	16		25.265	10		20.265	18
	30.275	5		30.275	19		25.275	12		20.275	26
	30.285	3		30.285	11		25.285	6		20.285	16
	30.295	4		30.295	14		25.295	7		20.295	21
	30.305	2		30.305	9		25.305	9		20.305	35
	30.315	2		30.315	12		25.315	7		20.315	29
	30.325	1		30.325	14		25.325	7		20.325	31
	30.335	1		30.335	13		25.335	2		20.335	41
	30.345	2		30.345	18		25.345	12		20.345	32
	30.355	2		30.355	11		25.355	7		20.355	33
	30.365	4		30.365	9		25.365	6		20.365	23
	30.375	5		30.375	12		25.375	6		20.375	36
	30.385	1		30.385	13		25.385	4		20.385	19
	30.395	2		30.395	18		25.395	10		20.395	29
	30.405	4		30.405	19		25.405	5		20.405	23
	30.415	3		30.415	14		25.415	7		20.415	37
	30.425	6		30.425	20		25.425	11		20.425	32
	30.435	5		30.435	14		25.435	5		20.435	37
	30.445	2		30.445	13		25.445	9		20.445	35
	30.455	5		30.455	12		25.455	9		20.455	25
	30.465	9		30.465	11		25.465	11		20.465	26
	30.475	2		30.475	13		25.475	8		20.475	36
	30.485	2		30.485	16		25.485	4		20.485	34
	30.495	3		30.495	19		25.495	10		20.495	36
	30.505	2		30.505	17		25.505	10		20.505	38
	30.515	4		30.515	12		25.515	7		20.515	31
	30.525	4		30.525	16		25.525	3		20.525	35
	30.535	1		30.535	15		25.535	3		20.535	36
	30.545	3		30.545	11		25.545	11		20.545	37
	30.555	4		30.555	9		25.555	10		20.555	32
	30.565	4		30.565	14		25.565	6		20.565	32
	30.575	1		30.575	20		25.575	5		20.575	38
	30.585	1		30.585	13		25.585	5		20.585	29
	30.595	4		30.595	17		25.595	11		20.595	38
	30.605	5		30.605	13		25.605	7		20.605	35
	30.615	1		30.615	14		25.615	2		20.615	44
	30.625	2		30.625	11		25.625	8		20.625	46
	30.635	8		30.635	21		25.635	10		20.635	40
	30.645	1		30.645	10		25.645	4		20.645	34
	30.655	1		30.655	6		25.655	14		20.655	37
	30.665	5		30.665	16		25.665	4		20.665	37
	30.675	8		30.675	16		25.675	10		20.675	37
	30.685	0		30.685	13		25.685	7		20.685	37
	30.695	2		30.695	12		25.695	9		20.695	48
	30.705	2		30.705	16		25.705	6		20.705	43
	30.715	3		30.715	11		25.715	18		20.715	41
	30.725	2		30.725	16		25.725	8		20.725	39
	30.735	3		30.735	12		25.735	5		20.735	35
	30.745	1		30.745	12		25.745	7		20.745	40
	30.755	5		30.755	9		25.755	7		20.755	40
	30.765	1		30.765	8		25.765	4		20.765	35
	30.775	3		30.775	10		25.775	11		20.775	51
	30.785	1		30.785	12		25.785	8		20.785	32
	30.795	3		30.795	10		25.795	12		20.795	28
	30.805	1		30.805	23		25.805	4		20.805	43
	30.815	3		30.815	14		25.815	4		20.815	36
	30.825	2		30.825	12		25.825	15		20.825	42
	30.835	4		30.835	20		25.835	3		20.835	29
	30.845	3		30.845	11		25.845	6		20.845	41
	30.855	1		30.855	12		25.855	5		20.855	33
	30.865	3		30.865	9		25.865	11		20.865	43
	30.875	2		30.875	13		25.875	11		20.875	40
	30.885	2		30.885	12		25.885	5		20.885	38
	30.895	3		30.895	13		25.895	10		20.895	39
	30.905	3		30.905	17		25.905	2		20.905	36
	30.915	1		30.915	18		25.915	6		20.915	40
	30.925	2		30.925	8		25.925	7		20.925	33
	30.935	3		30.935	16		25.935	10		20.935	44
	30.945	2		30.945	11		25.945	7		20.945	41
	30.955	1		30.955	10		25.955	9		20.955	40
	30.965	3		30.965	20		25.965	8		20.965	23
	30.975	4		30.975	7		25.975	6		20.975	29
	30.985	5		30.985	6		25.985	11		20.985	32
	30.995	0		30.995	16		25.995	6		20.995	30
	31.005	5		31.005	12		26.005	6		21.005	38
	31.015	3		31.015	12		26.015	8		21.015	37
	31.025	3		31.025	19		26.025	9		21.025	44
	31.035	1		31.035	13		26.035	3		21.035	40
	31.045	4		31.045	19		26.045	7		21.045	31
	31.055	2		31.055	13		26.055	12		21.055	34
	31.065	2		31.065	20		26.065	6		21.065	35
	31.075	4		31.075	11		26.075	7		21.075	19
	31.085	2		31.085	10		26.085	10		21.085	30
	31.095	1		31.095	8		26.095	11		21.095	27
	31.105	5		31.105	14		26.105	7		21.105	36
	31.115	3		31.115	10		26.115	9		21.115	21
	31.125	5		31.125	9		26.125	8		21.125	30
	31.135	2		31.135	4		26.135	11		21.135	30
	31.145	2		31.145	8		26.145	6		21.145	29
	31.155	2		31.155	18		26.155	3		21.155	25
	31.165	4		31.165	16		26.165	4		21.165	28
	31.175	3		31.175	15		26.175	6		21.175	26
	31.185	0		31.185	17		26.185	9		21.185	31
	31.195	3		31.195	10		26.195	10		21.195	21
	31.205	1		31.205	12		26.205	5		21.205	26
	31.215	4		31.215	10		26.215	15		21.215	25
	31.225	1		31.225	13		26.225	5		21.225	22
	31.235	1		31.235	14		26.235	5		21.235	19
	31.245	2		31.245	10		26.245	10		21.245	16
	31.255	1		31.255	11		26.255	6		21.255	18
	31.265	1		31.265	12		26.265	7		21.265	21
	31.275	2		31.275	13		26.275	4		21.275	18
	31.285	1		31.285	15		26.285	9		21.285	22
	31.295	3		31.295	15		26.295	11		21.295	20
	31.305	2		31.305	9		26.305	4		21.305	30
	31.315	0		31.315	18		26.315	10		21.315	22
	31.325	1		31.325	9		26.325	5		21.325	22
	31.335	0		31.335	21		26.335	8		21.335	23
	31.345	2		31.345	12		26.345	10		21.345	19
	31.355	4		31.355	11		26.355	8		21.355	24
	31.365	0		31.365	17		26.365	9		21.365	39
	31.375	5		31.375	10		26.375	2		21.375	31
	31.385	0		31.385	7		26.385	9		21.385	26
	31.395	5		31.395	15		26.395	5		21.395	26
	31.405	3		31.405	12		26.405	6		21.405	29
	31.415	3		31.415	17		26.415	9		21.415	28
	31.425	3		31.425	9		26.425	7		21.425	16
	31.435	1		31.435	19		26.435	6		21.435	24
	31.445	3		31.445	16		26.445	7		21.445	31
	31.455	0		31.455	10		26.455	4		21.455	23
	31.465	5		31.465	13		26.465	10		21.465	18
	31.475	3		31.475	13		26.475	4		21.475	23
	31.485	2		31.485	9		26.485	5		21.485	16
	31.495	3		31.495	20		26.495	9		21.495	28
	31.505	0		31.505	10		26.505	5		21.505	23
	31.515	2		31.515	6		26.515	6		21.515	28
	31.525	2		31.525	9		26.525	7		21.525	17
	31.535	4		31.535	8		26.535	4		21.535	20
	31.545	2		31.545	9		26.545	5		21.545	22
	31.555	2		31.555	10		26.555	6		21.555	25
	31.565	3		31.565	11		26.565	3		21.565	18
	31.575	5		31.575	16		26.575	8		21.575	25
	31.585	6		31.585	19		26.585	4		21.585	17
	31.595	4		31.595	11		26.595	10		21.595	20
	31.605	0		31.605	12		26.605	7		21.605	21
	31.615	2		31.615	14		26.615	11		21.615	22
	31.625	2		31.625	8		26.625	10		21.625	25
	31.635	4		31.635	12		26.635	7		21.635	29
	31.645	1		31.645	11		26.645	11		21.645	25
	31.655	2		31.655	10		26.655	9		21.655	28
	31.665	2		31.665	12		26.665	10		21.665	37
	31.675	3		31.675	8		26.675	7		21.675	22
	31.685	3		31.685	13		26.685	7		21.685	31
	31.695	1		31.695	13		26.695	10		21.695	24
	31.705	3		31.705	14		26.705	3		21.705	23
	31.715	4		31.715	12		26.715	9		21.715	21
	31.725	5		31.725	10		26.725	5		21.725	41
	31.735	1		31.735	11		26.735	7		21.735	26
	31.745	1		31.745	13		26.745	9		21.745	25
	31.755	1		31.755	5		26.755	5		21.755	20
	31.765	1		31.765	11		26.765	6		21.765	21
	31.775	1		31.775	9		26.775	7		21.775	23
	31.785	8		31.785	13		26.785	8		21.785	28
	31.795	3		31.795	7		26.795	6		21.795	12
	31.805	2		31.805	13		26.805	7		21.805	23
	31.815	2		31.815	9		26.815	5		21.815	17
	31.825	2		31.825	12		26.825	5		21.825	23
	31.835	1		31.835	18		26.835	5		21.835	28
	31.845	4		31.845	9		26.845	6		21.845	29
	31.855	2		31.855	15		26.855	10		21.855	11
	31.865	2		31.865	10		26.865	12		21.865	18
	31.875	0		31.875	5		26.875	10		21.875	25
	31.885	3		31.885	8		26.885	3		21.885	21
	31.895	3		31.895	9		26.895	9		21.895	16
	31.905	3		31.905	13		26.905	5		21.905	18
	31.915	1		31.915	17		26.915	6		21.915	24
	31.925	3		31.925	14		26.925	4		21.925	28
	31.935	6		31.935	14		26.935	7		21.935	22
	31.945	4		31.945	8		26.945	8		21.945	22
	31.955	4		31.955	7		26.955	4		21.955	20
	31.965	1		31.965	3		26.965	7		21.965	22
	31.975	4		31.975	10		26.975	8		21.975	24
	31.985	1		31.985	11		26.985	3		21.985	30
	31.995	3		31.995	9		26.995	9		21.995	25
	32.005	2		32.005	12		27.005	10		22.005	24
	32.015	1		32.015	18		27.015	9		22.015	24
	32.025	4		32.025	17		27.025	5		22.025	14
	32.035	4		32.035	18		27.035	7		22.035	28
	32.045	2		32.045	5		27.045	3		22.045	24
	32.055	2		32.055	12		27.055	3		22.055	23
	32.065	2		32.065	9		27.065	5		22.065	23
	32.075	3		32.075	19		27.075	7		22.075	25
	32.085	5		32.085	9		27.085	7		22.085	21
	32.095	2		32.095	9		27.095	7		22.095	22
	32.105	2		32.105	7		27.105	10		22.105	21
	32.115	3		32.115	11		27.115	8		22.115	30
	32.125	4		32.125	7		27.125	10		22.125	28
	32.135	4		32.135	16		27.135	13		22.135	28
	32.145	1		32.145	8		27.145	7		22.145	30
	32.155	2		32.155	7		27.155	7		22.155	21
	32.165	4		32.165	9		27.165	10		22.165	16
	32.175	5		32.175	16		27.175	6		22.175	20
	32.185	0		32.185	12		27.185	3		22.185	25
	32.195	4		32.195	15		27.195	7		22.195	22
	32.205	3		32.205	8		27.205	7		22.205	29
	32.215	1		32.215	14		27.215	8		22.215	26
	32.225	1		32.225	9		27.225	16		22.225	23
	32.235	2		32.235	16		27.235	6		22.235	29
	32.245	6		32.245	14		27.245	7		22.245	14
	32.255	2		32.255	9		27.255	8		22.255	19
	32.265	2		32.265	11		27.265	7		22.265	29
	32.275	3		32.275	15		27.275	9		22.275	18
	32.285	1		32.285	12		27.285	8		22.285	15
	32.295	1		32.295	11		27.295	4		22.295	19
	32.305	1		32.305	10		27.305	2		22.305	27
	32.315	1		32.315	18		27.315	8		22.315	27
	32.325	2		32.325	11		27.325	2		22.325	38
	32.335	3		32.335	12		27.335	10		22.335	24
	32.345	4		32.345	10		27.345	8		22.345	24
	32.355	6		32.355	13		27.355	11		22.355	34
	32.365	1		32.365	14		27.365	5		22.365	22
	32.375	1		32.375	11		27.375	5		22.375	28
	32.385	2		32.385	14		27.385	6		22.385	33
	32.395	0		32.395	9		27.395	8		22.395	28
	32.405	3		32.405	7		27.405	4		22.405	27
	32.415	0		32.415	12		27.415	8		22.415	36
	32.425	3		32.425	10		27.425	2		22.425	40
	32.435	2		32.435	7		27.435	4		22.435	40
	32.445	3		32.445	16		27.445	7		22.445	15
	32.455	2		32.455	17		27.455	5		22.455	27
	32.465	1		32.465	12		27.465	9		22.465	30
	32.475	5		32.475	8		27.475	4		22.475	30
	32.485	1		32.485	8		27.485	2		22.485	35
	32.495	1		32.495	13		27.495	9		22.495	27
	32.505	5		32.505	12		27.505	7		22.505	45
	32.515	3		32.515	8		27.515	9		22.515	28
	32.525	2		32.525	5		27.525	7		22.525	38
	32.535	5		32.535	7		27.535	1		22.535	33
	32.545	4		32.545	11		27.545	9		22.545	26
	32.555	3		32.555	6		27.555	8		22.555	25
	32.565	6		32.565	13		27.565	8		22.565	36
	32.575	3		32.575	11		27.575	12		22.575	43
	32.585	2		32.585	7		27.585	1		22.585	41
	32.595	4		32.595	4		27.595	8		22.595	28
	32.605	8		32.605	13		27.605	11		22.605	39
	32.615	3		32.615	7		27.615	7		22.615	30
	32.625	0		32.625	17		27.625	13		22.625	34
	32.635	0		32.635	8		27.635	14		22.635	23
	32.645	3		32.645	6		27.645	8		22.645	31
	32.655	5		32.655	13		27.655	8		22.655	39
	32.665	1		32.665	7		27.665	11		22.665	37
	32.675	3		32.675	11		27.675	10		22.675	40
	32.685	2		32.685	9		27.685	11		22.685	43
	32.695	1		32.695	13		27.695	9		22.695	26
	32.705	3		32.705	11		27.705	13		22.705	29
	32.715	1		32.715	12		27.715	10		22.715	56
	32.725	1		32.725	8		27.725	15		22.725	37
	32.735	2		32.735	11		27.735	9		22.735	42
	32.745	1		32.745	12		27.745	13		22.745	44
	32.755	4		32.755	14		27.755	8		22.755	29
	32.765	3		32.765	4		27.765	17		22.765	50
	32.775	1		32.775	7		27.775	20		22.775	50
	32.785	0		32.785	4		27.785	15		22.785	40
	32.795	2		32.795	9		27.795	12		22.795	58
	32.805	0		32.805	6		27.805	17		22.805	41
	32.815	5		32.815	7		27.815	16		22.815	59
	32.825	4		32.825	8		27.825	19		22.825	52
	32.835	1		32.835	9		27.835	13		22.835	47
	32.845	5		32.845	9		27.845	22		22.845	57
	32.855	1		32.855	13		27.855	12		22.855	56
	32.865	3		32.865	5		27.865	14		22.865	45
	32.875	2		32.875	14		27.875	16		22.875	60
	32.885	1		32.885	10		27.885	20		22.885	57
	32.895	3		32.895	10		27.895	24		22.895	57
	32.905	1		32.905	4		27.905	14		22.905	66
	32.915	2		32.915	6		27.915	13		22.915	67
	32.925	3		32.925	13		27.925	20		22.925	63
	32.935	4		32.935	7		27.935	18		22.935	75
	32.945	4		32.945	11		27.945	27		22.945	55
	32.955	2		32.955	16		27.955	17		22.955	58
	32.965	4		32.965	10		27.965	16		22.965	73
	32.975	4		32.975	8		27.975	18		22.975	95
	32.985	3		32.985	9		27.985	17		22.985	68
	32.995	0		32.995	9		27.995	18		22.995	76
	33.005	1		33.005	14		28.005	17		23.005	85
	33.015	1		33.015	10		28.015	13		23.015	91
	33.025	3		33.025	14		28.025	17		23.025	99
	33.035	3		33.035	14		28.035	23		23.035	87
	33.045	5		33.045	15		28.045	21		23.045	96
	33.055	3		33.055	8		28.055	18		23.055	116
	33.065	3		33.065	20		28.065	26		23.065	105
	33.075	2		33.075	8		28.075	14		23.075	125
	33.085	4		33.085	12		28.085	17		23.085	131
	33.095	4		33.095	13		28.095	19		23.095	129
	33.105	4		33.105	11		28.105	18		23.105	156
	33.115	0		33.115	9		28.115	22		23.115	151
	33.125	3		33.125	12		28.125	29		23.125	159
	33.135	4		33.135	9		28.135	23		23.135	175
	33.145	7		33.145	8		28.145	20		23.145	162
	33.155	3		33.155	12		28.155	12		23.155	184
	33.165	1		33.165	12		28.165	20		23.165	222
	33.175	5		33.175	9		28.175	9		23.175	239
	33.185	3		33.185	17		28.185	8		23.185	234
	33.195	4		33.195	9		28.195	17		23.195	283
	33.205	3		33.205	16		28.205	14		23.205	274
	33.215	1		33.215	8		28.215	20		23.215	286
	33.225	1		33.225	6		28.225	17		23.225	305
	33.235	1		33.235	9		28.235	11		23.235	385
	33.245	3		33.245	13		28.245	18		23.245	439
	33.255	2		33.255	9		28.255	16		23.255	441
	33.265	1		33.265	5		28.265	11		23.265	493
	33.275	0		33.275	5		28.275	12		23.275	603
	33.285	4		33.285	12		28.285	12		23.285	633
	33.295	8		33.295	10		28.295	7		23.295	783
	33.305	1		33.305	10		28.305	11		23.305	840
	33.315	1		33.315	12		28.315	12		23.315	1063
	33.325	1		33.325	12		28.325	10		23.325	1340
	33.335	3		33.335	14		28.335	7		23.335	1651
	33.345	2		33.345	10		28.345	13		23.345	2050
	33.355	1		33.355	9		28.355	9		23.355	2637
	33.365	1		33.365	14		28.365	10		23.365	3866
	33.375	2		33.375	14		28.375	4		23.375	5587
	33.385	1		33.385	8		28.385	10		23.385	9835
	33.395	2		33.395	11		28.395	7		23.395	37771
	33.405	4		33.405	6		28.405	13		23.405	153810
	33.415	2		33.415	16		28.415	10		23.415	295120
	33.425	5		33.425	13		28.425	10		23.425	430010
	33.435	4		33.435	10		28.435	13		23.435	652940
	33.445	1		33.445	13		28.445	8		23.445	904950
	33.455	0		33.455	11		28.455	9		23.455	1006600
	33.465	1		33.465	11		28.465	11		23.465	1091900
	33.475	3		33.475	10		28.475	7		23.475	1130200
	33.485	1		33.485	5		28.485	6		23.485	1111500
	33.495	1		33.495	12		28.495	10		23.495	826660
	33.505	2		33.505	11		28.505	5		23.505	287130
	33.515	3		33.515	13		28.515	7		23.515	141580
	33.525	1		33.525	11		28.525	5		23.525	54606
	33.535	4		33.535	16		28.535	9		23.535	14784
	33.545	5		33.545	17		28.545	11		23.545	7936
	33.555	1		33.555	12		28.555	3		23.555	5394
	33.565	3		33.565	11		28.565	4		23.565	3901
	33.575	1		33.575	7		28.575	2		23.575	2838
	33.585	1		33.585	13		28.585	4		23.585	2098
	33.595	1		33.595	11		28.595	3		23.595	1701
	33.605	4		33.605	10		28.605	4		23.605	1295
	33.615	6		33.615	6		28.615	8		23.615	1097
	33.625	3		33.625	12		28.625	5		23.625	986
	33.635	1		33.635	8		28.635	8		23.635	764
	33.645	3		33.645	9		28.645	6		23.645	649
	33.655	2		33.655	11		28.655	8		23.655	594
	33.665	2		33.665	7		28.665	5		23.665	528
	33.675	3		33.675	13		28.675	7		23.675	418
	33.685	2		33.685	11		28.685	5		23.685	434
	33.695	2		33.695	11		28.695	2		23.695	345
	33.705	1		33.705	12		28.705	6		23.705	365
	33.715	2		33.715	8		28.715	7		23.715	325
	33.725	3		33.725	8		28.725	5		23.725	305
	33.735	1		33.735	8		28.735	11		23.735	242
	33.745	2		33.745	7		28.745	3		23.745	214
	33.755	2		33.755	12		28.755	6		23.755	213
	33.765	3		33.765	9		28.765	5		23.765	209
	33.775	2		33.775	10		28.775	9		23.775	204
	33.785	2		33.785	10		28.785	3		23.785	177
	33.795	1		33.795	7		28.795	9		23.795	163
	33.805	2		33.805	11		28.805	2		23.805	155
	33.815	5		33.815	13		28.815	5		23.815	141
	33.825	3		33.825	9		28.825	6		23.825	172
	33.835	0		33.835	10		28.835	10		23.835	155
	33.845	0		33.845	3		28.845	4		23.845	125
	33.855	1		33.855	11		28.855	5		23.855	143
	33.865	2		33.865	15		28.865	3		23.865	115
	33.875	2		33.875	10		28.875	1		23.875	132
	33.885	1		33.885	15		28.885	5		23.885	116
	33.895	1		33.895	6		28.895	4		23.895	106
	33.905	0		33.905	8		28.905	7		23.905	101
	33.915	1		33.915	9		28.915	3		23.915	109
	33.925	4		33.925	14		28.925	3		23.925	89
	33.935	4		33.935	8		28.935	7		23.935	83
	33.945	1		33.945	7		28.945	5		23.945	86
	33.955	5		33.955	7		28.955	0		23.955	85
	33.965	0		33.965	10		28.965	3		23.965	97
	33.975	3		33.975	4		28.975	5		23.975	83
	33.985	2		33.985	9		28.985	3		23.985	95
	33.995	3		33.995	8		28.995	4		23.995	85
	34.005	2		34.005	4		29.005	8		24.005	69
	34.015	4		34.015	13		29.015	4		24.015	81
	34.025	3		34.025	9		29.025	3		24.025	70
	34.035	3		34.035	7		29.035	5		24.035	54
	34.045	2		34.045	13		29.045	6		24.045	50
	34.055	4		34.055	10		29.055	8		24.055	68
	34.065	1		34.065	9		29.065	1		24.065	60
	34.075	1		34.075	10		29.075	7		24.075	83
	34.085	1		34.085	11		29.085	4		24.085	68
	34.095	3		34.095	10		29.095	4		24.095	73
	34.105	2		34.105	8		29.105	2		24.105	61
	34.115	2		34.115	5		29.115	6		24.115	64
	34.125	4		34.125	13		29.125	8		24.125	61
	34.135	4		34.135	9		29.135	2		24.135	45
	34.145	2		34.145	13		29.145	2		24.145	61
	34.155	4		34.155	10		29.155	6		24.155	54
	34.165	1		34.165	5		29.165	0		24.165	66
	34.175	1		34.175	13		29.175	4		24.175	46
	34.185	3		34.185	16		29.185	7		24.185	43
	34.195	3		34.195	8		29.195	4		24.195	62
	34.205	3		34.205	12		29.205	4		24.205	49
	34.215	5		34.215	4		29.215	3		24.215	47
	34.225	1		34.225	5		29.225	3		24.225	55
	34.235	1		34.235	8		29.235	5		24.235	44
	34.245	1		34.245	9		29.245	4		24.245	57
	34.255	3		34.255	11		29.255	4		24.255	51
	34.265	2		34.265	6		29.265	7		24.265	44
	34.275	2		34.275	15		29.275	3		24.275	48
	34.285	2		34.285	14		29.285	3		24.285	40
	34.295	3		34.295	12		29.295	1		24.295	43
	34.305	5		34.305	4		29.305	6		24.305	60
	34.315	1		34.315	11		29.315	8		24.315	35
	34.325	2		34.325	5		29.325	4		24.325	46
	34.335	0		34.335	17		29.335	4		24.335	55
	34.345	4		34.345	11		29.345	7		24.345	42
	34.355	2		34.355	8		29.355	2		24.355	40
	34.365	4		34.365	13		29.365	4		24.365	38
	34.375	3		34.375	8		29.375	1		24.375	34
	34.385	1		34.385	10		29.385	7		24.385	34
	34.395	4		34.395	8		29.395	4		24.395	55
	34.405	4		34.405	5		29.405	3		24.405	29
	34.415	4		34.415	10		29.415	3		24.415	37
	34.425	1		34.425	8		29.425	2		24.425	43
	34.435	3		34.435	7		29.435	2		24.435	39
	34.445	4		34.445	12		29.445	2		24.445	49
	34.455	2		34.455	11		29.455	2		24.455	30
	34.465	2		34.465	13		29.465	4		24.465	28
	34.475	1		34.475	13		29.475	3		24.475	41
	34.485	3		34.485	7		29.485	2		24.485	40
	34.495	3		34.495	16		29.495	1		24.495	34
	34.505	1		34.505	13		29.505	6		24.505	37
	34.515	4		34.515	6		29.515	4		24.515	34
	34.525	1		34.525	5		29.525	4		24.525	46
	34.535	5		34.535	11		29.535	6		24.535	32
	34.545	3		34.545	14		29.545	8		24.545	35
	34.555	2		34.555	11		29.555	1		24.555	32
	34.565	6		34.565	5		29.565	0		24.565	27
	34.575	1		34.575	11		29.575	4		24.575	35
	34.585	0		34.585	8		29.585	8		24.585	25
	34.595	2		34.595	9		29.595	2		24.595	29
	34.605	2		34.605	6		29.605	4		24.605	36
	34.615	1		34.615	7		29.615	7		24.615	40
	34.625	2		34.625	4		29.625	3		24.625	38
	34.635	2		34.635	6		29.635	5		24.635	31
	34.645	1		34.645	8		29.645	3		24.645	30
	34.655	1		34.655	6		29.655	4		24.655	35
	34.665	3		34.665	7		29.665	8		24.665	19
	34.675	6		34.675	6		29.675	7		24.675	43
	34.685	1		34.685	10		29.685	5		24.685	27
	34.695	2		34.695	7		29.695	6		24.695	34
	34.705	3		34.705	5		29.705	1		24.705	30
	34.715	0		34.715	8		29.715	6		24.715	28
	34.725	3		34.725	5		29.725	2		24.725	30
	34.735	3		34.735	10		29.735	1		24.735	32
	34.745	6		34.745	5		29.745	3		24.745	32
	34.755	0		34.755	7		29.755	0		24.755	34
	34.765	1		34.765	12		29.765	3		24.765	32
	34.775	4		34.775	13		29.775	7		24.775	29
	34.785	5		34.785	10		29.785	3		24.785	28
	34.795	4		34.795	4		29.795	6		24.795	30
	34.805	1		34.805	6		29.805	1		24.805	30
	34.815	4		34.815	11		29.815	4		24.815	20
	34.825	2		34.825	4		29.825	2		24.825	30
	34.835	1		34.835	16		29.835	12		24.835	28
	34.845	4		34.845	5		29.845	3		24.845	29
	34.855	0		34.855	10		29.855	7		24.855	20
	34.865	1		34.865	12		29.865	4		24.865	23
	34.875	2		34.875	7		29.875	4		24.875	18
	34.885	1		34.885	12		29.885	3		24.885	24
	34.895	4		34.895	11		29.895	7		24.895	33
	34.905	2		34.905	6		29.905	5		24.905	27
	34.915	4		34.915	10		29.915	0		24.915	34
	34.925	4		34.925	14		29.925	4		24.925	38
	34.935	5		34.935	7		29.935	5		24.935	26
	34.945	0		34.945	10		29.945	3		24.945	32
	34.955	3		34.955	10		29.955	1		24.955	25
	34.965	1		34.965	6		29.965	5		24.965	34
	34.975	5		34.975	10		29.975	5		24.975	34
	34.985	1		34.985	10		29.985	3		24.985	23
	34.995	3		34.995	16		29.995	2		24.995	20
	35.005	0		35.005	6		30.005	6		25.005	27
	35.015	3		35.015	7		30.015	3		25.015	30
	35.025	1		35.025	12		30.025	1		25.025	27
	35.035	2		35.035	10		30.035	4		25.035	26
	35.045	3		35.045	10		30.045	3		25.045	18
	35.055	2		35.055	10		30.055	5		25.055	33
	35.065	5		35.065	4		30.065	4		25.065	27
	35.075	1		35.075	12		30.075	1		25.075	32
	35.085	0		35.085	6		30.085	5		25.085	32
	35.095	1		35.095	7		30.095	9		25.095	26
	35.105	2		35.105	5		30.105	3		25.105	31
	35.115	2		35.115	7		30.115	5		25.115	28
	35.125	1		35.125	5		30.125	1		25.125	22
	35.135	4		35.135	11		30.135	5		25.135	21
	35.145	0		35.145	11		30.145	4		25.145	28
	35.155	2		35.155	7		30.155	4		25.155	18
	35.165	1		35.165	6		30.165	9		25.165	26
	35.175	2		35.175	12		30.175	2		25.175	23
	35.185	4		35.185	7		30.185	6		25.185	30
	35.195	0		35.195	6		30.195	2		25.195	32
	35.205	3		35.205	16		30.205	8		25.205	24
	35.215	1		35.215	9		30.215	3		25.215	23
	35.225	2		35.225	9		30.225	3		25.225	29
	35.235	3		35.235	10		30.235	6		25.235	30
	35.245	2		35.245	10		30.245	2		25.245	27
	35.255	2		35.255	9		30.255	1		25.255	26
	35.265	4		35.265	8		30.265	1		25.265	32
	35.275	1		35.275	5		30.275	3		25.275	21
	35.285	4		35.285	8		30.285	4		25.285	28
	35.295	4		35.295	7		30.295	2		25.295	24
	35.305	2		35.305	8		30.305	2		25.305	26
	35.315	3		35.315	7		30.315	2		25.315	19
	35.325	1		35.325	15		30.325	5		25.325	26
	35.335	2		35.335	10		30.335	2		25.335	27
	35.345	0		35.345	13		30.345	3		25.345	23
	35.355	3		35.355	10		30.355	1		25.355	27
	35.365	2		35.365	13		30.365	4		25.365	15
	35.375	7		35.375	12		30.375	6		25.375	32
	35.385	6		35.385	11		30.385	8		25.385	30
	35.395	2		35.395	5		30.395	5		25.395	27
	35.405	3		35.405	9		30.405	3		25.405	26
	35.415	1		35.415	12		30.415	5		25.415	28
	35.425	3		35.425	7		30.425	4		25.425	24
	35.435	2		35.435	7		30.435	1		25.435	24
	35.445	2		35.445	11		30.445	1		25.445	22
	35.455	2		35.455	14		30.455	3		25.455	27
	35.465	3		35.465	7		30.465	5		25.465	31
	35.475	1		35.475	9		30.475	4		25.475	21
	35.485	3		35.485	14		30.485	4		25.485	23
	35.495	0		35.495	9		30.495	3		25.495	24
	35.505	1		35.505	8		30.505	1		25.505	29
	35.515	1		35.515	9		30.515	4		25.515	22
	35.525	1		35.525	5		30.525	2		25.525	27
	35.535	4		35.535	10		30.535	1		25.535	23
	35.545	0		35.545	6		30.545	2		25.545	20
	35.555	2		35.555	12		30.555	2		25.555	27
	35.565	2		35.565	12		30.565	3		25.565	21
	35.575	0		35.575	10		30.575	3		25.575	24
	35.585	2		35.585	7		30.585	2		25.585	19
	35.595	2		35.595	11		30.595	3		25.595	29
	35.605	1		35.605	4		30.605	1		25.605	18
	35.615	4		35.615	6		30.615	1		25.615	22
	35.625	1		35.625	11		30.625	3		25.625	23
	35.635	3		35.635	6		30.635	2		25.635	23
	35.645	3		35.645	6		30.645	4		25.645	25
	35.655	1		35.655	10		30.655	1		25.655	24
	35.665	1		35.665	8		30.665	5		25.665	23
	35.675	3		35.675	9		30.675	5		25.675	36
	35.685	0		35.685	10		30.685	3		25.685	25
	35.695	4		35.695	6		30.695	3		25.695	24
	35.705	0		35.705	5		30.705	3		25.705	26
	35.715	7		35.715	8		30.715	3		25.715	21
	35.725	2		35.725	5		30.725	6		25.725	28
	35.735	2		35.735	8		30.735	2		25.735	14
	35.745	7		35.745	10		30.745	3		25.745	19
	35.755	0		35.755	13		30.755	4		25.755	28
	35.765	2		35.765	3		30.765	3		25.765	21
	35.775	0		35.775	12		30.775	2		25.775	26
	35.785	6		35.785	7		30.785	5		25.785	29
	35.795	4		35.795	5		30.795	4		25.795	15
	35.805	1		35.805	10		30.805	2		25.805	17
	35.815	3		35.815	10		30.815	3		25.815	24
	35.825	0		35.825	11		30.825	0		25.825	24
	35.835	2		35.835	9		30.835	1		25.835	24
	35.845	3		35.845	9		30.845	5		25.845	27
	35.855	2		35.855	5		30.855	5		25.855	19
	35.865	1		35.865	11		30.865	0		25.865	20
	35.875	7		35.875	7		30.875	3		25.875	16
	35.885	4		35.885	5		30.885	2		25.885	23
	35.895	1		35.895	7		30.895	1		25.895	24
	35.905	1		35.905	10		30.905	8		25.905	28
	35.915	1		35.915	9		30.915	8		25.915	37
	35.925	2		35.925	7		30.925	7		25.925	21
	35.935	3		35.935	4		30.935	1		25.935	17
	35.945	3		35.945	18		30.945	3		25.945	26
	35.955	2		35.955	7		30.955	0		25.955	32
	35.965	0		35.965	12		30.965	3		25.965	29
	35.975	4		35.975	5		30.975	4		25.975	22
	35.985	1		35.985	6		30.985	2		25.985	21
	35.995	2		35.995	13		30.995	4		25.995	15
	36.005	6		36.005	15		31.005	2		26.005	17
	36.015	1		36.015	17		31.015	2		26.015	20
	36.025	3		36.025	11		31.025	3		26.025	31
	36.035	4		36.035	18		31.035	2		26.035	24
	36.045	1		36.045	6		31.045	4		26.045	15
	36.055	7		36.055	10		31.055	4		26.055	18
	36.065	5		36.065	6		31.065	1		26.065	27
	36.075	1		36.075	5		31.075	2		26.075	33
	36.085	0		36.085	9		31.085	4		26.085	22
	36.095	5		36.095	5		31.095	3		26.095	32
	36.105	1		36.105	7		31.105	3		26.105	18
	36.115	0		36.115	12		31.115	4		26.115	23
	36.125	3		36.125	10		31.125	2		26.125	17
	36.135	5		36.135	11		31.135	3		26.135	21
	36.145	0		36.145	9		31.145	4		26.145	25
	36.155	1		36.155	8		31.155	4		26.155	23
	36.165	1		36.165	8		31.165	7		26.165	26
	36.175	3		36.175	6		31.175	1		26.175	24
	36.185	4		36.185	8		31.185	1		26.185	18
	36.195	4		36.195	5		31.195	3		26.195	20
	36.205	3		36.205	6		31.205	2		26.205	21
	36.215	2		36.215	11		31.215	1		26.215	15
	36.225	3		36.225	8		31.225	3		26.225	33
	36.235	1		36.235	10		31.235	4		26.235	14
	36.245	0		36.245	7		31.245	2		26.245	25
	36.255	0		36.255	14		31.255	2		26.255	15
	36.265	2		36.265	10		31.265	2		26.265	26
	36.275	3		36.275	6		31.275	3		26.275	20
	36.285	4		36.285	6		31.285	1		26.285	28
	36.295	1		36.295	8		31.295	3		26.295	25
	36.305	2		36.305	10		31.305	3		26.305	19
	36.315	1		36.315	19		31.315	4		26.315	16
	36.325	2		36.325	10		31.325	3		26.325	18
	36.335	0		36.335	11		31.335	4		26.335	18
	36.345	0		36.345	5		31.345	1		26.345	16
	36.355	1		36.355	5		31.355	1		26.355	29
	36.365	2		36.365	13		31.365	5		26.365	27
	36.375	1		36.375	14		31.375	3		26.375	23
	36.385	2		36.385	13		31.385	4		26.385	23
	36.395	5		36.395	6		31.395	1		26.395	30
	36.405	3		36.405	12		31.405	6		26.405	28
	36.415	0		36.415	10		31.415	2		26.415	32
	36.425	1		36.425	8		31.425	4		26.425	17
	36.435	1		36.435	9		31.435	9		26.435	25
	36.445	4		36.445	9		31.445	2		26.445	27
	36.455	3		36.455	5		31.455	5		26.455	25
	36.465	2		36.465	5		31.465	4		26.465	24
	36.475	0		36.475	9		31.475	5		26.475	27
	36.485	2		36.485	8		31.485	0		26.485	14
	36.495	1		36.495	6		31.495	0		26.495	20
	36.505	3		36.505	10		31.505	4		26.505	13
	36.515	5		36.515	5		31.515	1		26.515	14
	36.525	0		36.525	8		31.525	1		26.525	22
	36.535	2		36.535	5		31.535	6		26.535	34
	36.545	3		36.545	13		31.545	3		26.545	18
	36.555	2		36.555	14		31.555	3		26.555	21
	36.565	2		36.565	3		31.565	3		26.565	22
	36.575	1		36.575	4		31.575	0		26.575	19
	36.585	3		36.585	11		31.585	4		26.585	14
	36.595	1		36.595	5		31.595	3		26.595	19
	36.605	1		36.605	9		31.605	2		26.605	21
	36.615	2		36.615	11		31.615	3		26.615	18
	36.625	2		36.625	4		31.625	4		26.625	17
	36.635	1		36.635	3		31.635	4		26.635	26
	36.645	4		36.645	10		31.645	1		26.645	23
	36.655	2		36.655	13		31.655	4		26.655	19
	36.665	1		36.665	7		31.665	4		26.665	21
	36.675	2		36.675	14		31.675	5		26.675	27
	36.685	4		36.685	10		31.685	2		26.685	19
	36.695	2		36.695	13		31.695	0		26.695	19
	36.705	3		36.705	8		31.705	5		26.705	25
	36.715	1		36.715	9		31.715	2		26.715	20
	36.725	3		36.725	8		31.725	6		26.725	25
	36.735	3		36.735	12		31.735	1		26.735	15
	36.745	1		36.745	10		31.745	1		26.745	26
	36.755	2		36.755	7		31.755	7		26.755	22
	36.765	2		36.765	9		31.765	3		26.765	24
	36.775	2		36.775	16		31.775	3		26.775	18
	36.785	4		36.785	7		31.785	4		26.785	15
	36.795	3		36.795	8		31.795	3		26.795	29
	36.805	2		36.805	6		31.805	4		26.805	19
	36.815	3		36.815	7		31.815	4		26.815	16
	36.825	5		36.825	9		31.825	1		26.825	25
	36.835	1		36.835	14		31.835	3		26.835	12
	36.845	2		36.845	12		31.845	7		26.845	18
	36.855	2		36.855	13		31.855	1		26.855	26
	36.865	2		36.865	5		31.865	1		26.865	16
	36.875	1		36.875	10		31.875	3		26.875	24
	36.885	2		36.885	12		31.885	4		26.885	20
	36.895	0		36.895	11		31.895	3		26.895	20
	36.905	2		36.905	12		31.905	4		26.905	30
	36.915	1		36.915	9		31.915	4		26.915	21
	36.925	4		36.925	7		31.925	3		26.925	21
	36.935	2		36.935	11		31.935	1		26.935	21
	36.945	4		36.945	8		31.945	5		26.945	20
	36.955	0		36.955	6		31.955	3		26.955	23
	36.965	1		36.965	11		31.965	1		26.965	17
	36.975	1		36.975	9		31.975	1		26.975	15
	36.985	3		36.985	9		31.985	4		26.985	22
	36.995	1		36.995	8		31.995	4		26.995	26
	37.005	2		37.005	4		32.005	5		27.005	16
	37.015	3		37.015	4		32.015	3		27.015	28
	37.025	0		37.025	7		32.025	4		27.025	25
	37.035	2		37.035	17		32.035	3		27.035	23
	37.045	2		37.045	7		32.045	3		27.045	21
	37.055	1		37.055	7		32.055	4		27.055	23
	37.065	3		37.065	13		32.065	7		27.065	28
	37.075	2		37.075	5		32.075	5		27.075	26
	37.085	2		37.085	6		32.085	4		27.085	18
	37.095	2		37.095	5		32.095	5		27.095	23
	37.105	3		37.105	14		32.105	2		27.105	28
	37.115	5		37.115	6		32.115	0		27.115	19
	37.125	1		37.125	10		32.125	3		27.125	27
	37.135	1		37.135	12		32.135	6		27.135	31
	37.145	0		37.145	13		32.145	1		27.145	17
	37.155	1		37.155	11		32.155	1		27.155	30
	37.165	1		37.165	6		32.165	4		27.165	18
	37.175	3		37.175	7		32.175	4		27.175	23
	37.185	3		37.185	12		32.185	5		27.185	31
	37.195	1		37.195	5		32.195	1		27.195	18
	37.205	0		37.205	11		32.205	7		27.205	24
	37.215	4		37.215	5		32.215	2		27.215	33
	37.225	2		37.225	10		32.225	1		27.225	34
	37.235	0		37.235	8		32.235	0		27.235	23
	37.245	1		37.245	6		32.245	2		27.245	34
	37.255	2		37.255	6		32.255	1		27.255	32
	37.265	5		37.265	15		32.265	4		27.265	28
	37.275	3		37.275	9		32.275	1		27.275	16
	37.285	1		37.285	11		32.285	1		27.285	26
	37.295	2		37.295	9		32.295	4		27.295	19
	37.305	2		37.305	13		32.305	3		27.305	22
	37.315	4		37.315	13		32.315	3		27.315	28
	37.325	4		37.325	7		32.325	3		27.325	29
	37.335	5		37.335	7		32.335	1		27.335	19
	37.345	1		37.345	7		32.345	5		27.345	31
	37.355	1		37.355	10		32.355	3		27.355	24
	37.365	4		37.365	9		32.365	6		27.365	21
	37.375	6		37.375	8		32.375	2		27.375	16
	37.385	4		37.385	16		32.385	4		27.385	27
	37.395	3		37.395	11		32.395	4		27.395	30
	37.405	2		37.405	11		32.405	1		27.405	19
	37.415	1		37.415	5		32.415	1		27.415	25
	37.425	2		37.425	11		32.425	2		27.425	22
	37.435	1		37.435	6		32.435	5		27.435	25
	37.445	0		37.445	8		32.445	6		27.445	24
	37.455	3		37.455	7		32.455	1		27.455	20
	37.465	1		37.465	6		32.465	4		27.465	30
	37.475	2		37.475	9		32.475	3		27.475	25
	37.485	4		37.485	8		32.485	5		27.485	28
	37.495	5		37.495	11		32.495	6		27.495	25
	37.505	0		37.505	12		32.505	1		27.505	24
	37.515	3		37.515	13		32.515	2		27.515	21
	37.525	1		37.525	6		32.525	5		27.525	39
	37.535	3		37.535	8		32.535	4		27.535	24
	37.545	1		37.545	7		32.545	4		27.545	25
	37.555	2		37.555	7		32.555	3		27.555	36
	37.565	1		37.565	10		32.565	2		27.565	23
	37.575	5		37.575	7		32.575	3		27.575	22
	37.585	0		37.585	12		32.585	1		27.585	21
	37.595	3		37.595	8		32.595	4		27.595	25
	37.605	2		37.605	13		32.605	6		27.605	29
	37.615	2		37.615	12		32.615	3		27.615	32
	37.625	4		37.625	5		32.625	3		27.625	34
	37.635	2		37.635	6		32.635	3		27.635	25
	37.645	0		37.645	9		32.645	2		27.645	29
	37.655	0		37.655	10		32.655	5		27.655	30
	37.665	1		37.665	13		32.665	1		27.665	30
	37.675	1		37.675	5		32.675	1		27.675	29
	37.685	4		37.685	12		32.685	0		27.685	37
	37.695	5		37.695	6		32.695	4		27.695	36
	37.705	0		37.705	12		32.705	3		27.705	31
	37.715	2		37.715	10		32.715	4		27.715	37
	37.725	2		37.725	6		32.725	3		27.725	42
	37.735	3		37.735	1		32.735	3		27.735	34
	37.745	1		37.745	8		32.745	3		27.745	43
	37.755	1		37.755	10		32.755	3		27.755	32
	37.765	2		37.765	6		32.765	6		27.765	40
	37.775	3		37.775	6		32.775	5		27.775	38
	37.785	3		37.785	7		32.785	6		27.785	42
	37.795	0		37.795	11		32.795	0		27.795	51
	37.805	2		37.805	7		32.805	0		27.805	44
	37.815	3		37.815	9		32.815	2		27.815	42
	37.825	2		37.825	10		32.825	4		27.825	26
	37.835	2		37.835	12		32.835	2		27.835	46
	37.845	4		37.845	8		32.845	3		27.845	48
	37.855	1		37.855	5		32.855	0		27.855	51
	37.865	1		37.865	10		32.865	1		27.865	53
	37.875	1		37.875	10		32.875	2		27.875	39
	37.885	0		37.885	9		32.885	2		27.885	48
	37.895	1		37.895	8		32.895	2		27.895	44
	37.905	3		37.905	8		32.905	1		27.905	38
	37.915	0		37.915	8		32.915	3		27.915	56
	37.925	1		37.925	8		32.925	1		27.925	41
	37.935	5		37.935	6		32.935	3		27.935	42
	37.945	2		37.945	9		32.945	4		27.945	37
	37.955	3		37.955	6		32.955	3		27.955	47
	37.965	2		37.965	13		32.965	1		27.965	42
	37.975	3		37.975	6		32.975	3		27.975	39
	37.985	4		37.985	5		32.985	3		27.985	49
	37.995	4		37.995	6		32.995	3		27.995	40
	38.005	0		38.005	8		33.005	3		28.005	38
	38.015	3		38.015	9		33.015	5		28.015	44
	38.025	1		38.025	5		33.025	2		28.025	49
	38.035	4		38.035	9		33.035	4		28.035	29
	38.045	0		38.045	12		33.045	6		28.045	56
	38.055	2		38.055	8		33.055	4		28.055	33
	38.065	0		38.065	6		33.065	3		28.065	36
	38.075	3		38.075	7		33.075	3		28.075	41
	38.085	4		38.085	10		33.085	4		28.085	38
	38.095	2		38.095	6		33.095	6		28.095	34
	38.105	1		38.105	10		33.105	4		28.105	44
	38.115	2		38.115	7		33.115	6		28.115	24
	38.125	0		38.125	6		33.125	6		28.125	30
	38.135	4		38.135	5		33.135	1		28.135	42
	38.145	2		38.145	8		33.145	1		28.145	31
	38.155	3		38.155	5		33.155	5		28.155	31
	38.165	3		38.165	10		33.165	6		28.165	39
	38.175	2		38.175	5		33.175	1		28.175	30
	38.185	1		38.185	5		33.185	2		28.185	36
	38.195	2		38.195	11		33.195	5		28.195	31
	38.205	0		38.205	6		33.205	4		28.205	38
	38.215	2		38.215	4		33.215	5		28.215	26
	38.225	1		38.225	12		33.225	3		28.225	16
	38.235	3		38.235	6		33.235	4		28.235	26
	38.245	3		38.245	7		33.245	2		28.245	18
	38.255	2		38.255	9		33.255	3		28.255	18
	38.265	2		38.265	8		33.265	6		28.265	34
	38.275	3		38.275	6		33.275	1		28.275	28
	38.285	3		38.285	7		33.285	5		28.285	17
	38.295	0		38.295	4		33.295	1		28.295	27
	38.305	1		38.305	7		33.305	1		28.305	21
	38.315	0		38.315	9		33.315	1		28.315	21
	38.325	0		38.325	17		33.325	4		28.325	25
	38.335	2		38.335	7		33.335	5		28.335	23
	38.345	2		38.345	8		33.345	2		28.345	20
	38.355	0		38.355	8		33.355	2		28.355	23
	38.365	4		38.365	9		33.365	2		28.365	16
	38.375	1		38.375	13		33.375	1		28.375	23
	38.385	3		38.385	6		33.385	6		28.385	23
	38.395	1		38.395	9		33.395	4		28.395	17
	38.405	0		38.405	15		33.405	2		28.405	20
	38.415	5		38.415	13		33.415	4		28.415	22
	38.425	2		38.425	8		33.425	3		28.425	11
	38.435	6		38.435	8		33.435	4		28.435	18
	38.445	2		38.445	10		33.445	2		28.445	12
	38.455	0		38.455	3		33.455	1		28.455	20
	38.465	1		38.465	4		33.465	3		28.465	21
	38.475	1		38.475	6		33.475	1		28.475	12
	38.485	3		38.485	5		33.485	2		28.485	20
	38.495	1		38.495	9		33.495	2		28.495	10
	38.505	5		38.505	15		33.505	1		28.505	14
	38.515	3		38.515	10		33.515	4		28.515	13
	38.525	1		38.525	15		33.525	2		28.525	16
	38.535	1		38.535	10		33.535	1		28.535	18
	38.545	0		38.545	4		33.545	2		28.545	14
	38.555	1		38.555	10		33.555	3		28.555	21
	38.565	5		38.565	10		33.565	4		28.565	18
	38.575	1		38.575	10		33.575	1		28.575	19
	38.585	0		38.585	8		33.585	1		28.585	21
	38.595	2		38.595	4		33.595	0		28.595	15
	38.605	2		38.605	9		33.605	3		28.605	15
	38.615	3		38.615	14		33.615	2		28.615	12
	38.625	3		38.625	21		33.625	4		28.625	12
	38.635	4		38.635	11		33.635	2		28.635	12
	38.645	2		38.645	13		33.645	2		28.645	15
	38.655	5		38.655	8		33.655	4		28.655	12
	38.665	0		38.665	4		33.665	1		28.665	15
	38.675	1		38.675	17		33.675	3		28.675	7
	38.685	1		38.685	12		33.685	5		28.685	16
	38.695	3		38.695	12		33.695	3		28.695	9
	38.705	1		38.705	11		33.705	4		28.705	19
	38.715	1		38.715	7		33.715	2		28.715	11
	38.725	2		38.725	11		33.725	0		28.725	10
	38.735	3		38.735	8		33.735	4		28.735	15
	38.745	5		38.745	8		33.745	2		28.745	15
	38.755	2		38.755	15		33.755	3		28.755	13
	38.765	1		38.765	9		33.765	3		28.765	12
	38.775	0		38.775	9		33.775	4		28.775	9
	38.785	4		38.785	6		33.785	1		28.785	11
	38.795	3		38.795	10		33.795	2		28.795	11
	38.805	2		38.805	7		33.805	3		28.805	13
	38.815	1		38.815	9		33.815	6		28.815	19
	38.825	5		38.825	3		33.825	1		28.825	11
	38.835	1		38.835	9		33.835	1		28.835	12
	38.845	0		38.845	7		33.845	3		28.845	13
	38.855	3		38.855	12		33.855	1		28.855	12
	38.865	2		38.865	8		33.865	6		28.865	15
	38.875	1		38.875	13		33.875	4		28.875	13
	38.885	3		38.885	7		33.885	4		28.885	19
	38.895	1		38.895	16		33.895	5		28.895	14
	38.905	2		38.905	6		33.905	3		28.905	10
	38.915	2		38.915	7		33.915	1		28.915	10
	38.925	1		38.925	8		33.925	3		28.925	12
	38.935	4		38.935	11		33.935	1		28.935	11
	38.945	6		38.945	11		33.945	2		28.945	14
	38.955	3		38.955	7		33.955	3		28.955	10
	38.965	0		38.965	10		33.965	2		28.965	11
	38.975	1		38.975	5		33.975	1		28.975	13
	38.985	3		38.985	13		33.985	0		28.985	9
	38.995	1		38.995	12		33.995	4		28.995	11
	39.005	1		39.005	8		34.005	6		29.005	7
	39.015	4		39.015	10		34.015	2		29.015	18
	39.025	3		39.025	12		34.025	4		29.025	19
	39.035	1		39.035	4		34.035	4		29.035	17
	39.045	5		39.045	6		34.045	2		29.045	15
	39.055	4		39.055	13		34.055	3		29.055	12
	39.065	4		39.065	6		34.065	5		29.065	4
	39.075	2		39.075	8		34.075	4		29.075	8
	39.085	5		39.085	10		34.085	2		29.085	15
	39.095	0		39.095	8		34.095	4		29.095	9
	39.105	0		39.105	11		34.105	5		29.105	15
	39.115	1		39.115	9		34.115	1		29.115	13
	39.125	0		39.125	6		34.125	3		29.125	13
	39.135	1		39.135	10		34.135	1		29.135	17
	39.145	0		39.145	4		34.145	1		29.145	16
	39.155	2		39.155	6		34.155	3		29.155	20
	39.165	2		39.165	7		34.165	4		29.165	9
	39.175	2		39.175	9		34.175	2		29.175	15
	39.185	3		39.185	10		34.185	2		29.185	14
	39.195	3		39.195	9		34.195	3		29.195	13
	39.205	5		39.205	6		34.205	3		29.205	11
	39.215	5		39.215	4		34.215	4		29.215	14
	39.225	3		39.225	9		34.225	1		29.225	9
	39.235	5		39.235	9		34.235	3		29.235	14
	39.245	2		39.245	7		34.245	2		29.245	10
	39.255	3		39.255	6		34.255	4		29.255	8
	39.265	4		39.265	9		34.265	0		29.265	18
	39.275	5		39.275	10		34.275	3		29.275	11
	39.285	3		39.285	5		34.285	1		29.285	11
	39.295	2		39.295	19		34.295	5		29.295	11
	39.305	3		39.305	14		34.305	4		29.305	13
	39.315	1		39.315	6		34.315	5		29.315	15
	39.325	4		39.325	5		34.325	1		29.325	9
	39.335	0		39.335	9		34.335	0		29.335	10
	39.345	3		39.345	7		34.345	2		29.345	12
	39.355	3		39.355	5		34.355	2		29.355	10
	39.365	1		39.365	10		34.365	4		29.365	10
	39.375	1		39.375	5		34.375	5		29.375	13
	39.385	1		39.385	8		34.385	1		29.385	12
	39.395	2		39.395	9		34.395	2		29.395	7
	39.405	4		39.405	8		34.405	0		29.405	13
	39.415	0		39.415	11		34.415	2		29.415	5
	39.425	1		39.425	4		34.425	5		29.425	11
	39.435	1		39.435	12		34.435	3		29.435	13
	39.445	3		39.445	5		34.445	5		29.445	14
	39.455	4		39.455	10		34.455	2		29.455	11
	39.465	1		39.465	7		34.465	2		29.465	15
	39.475	2		39.475	9		34.475	2		29.475	13
	39.485	2		39.485	7		34.485	3		29.485	12
	39.495	2		39.495	4		34.495	2		29.495	19
	39.505	0		39.505	7		34.505	3		29.505	15
	39.515	4		39.515	8		34.515	1		29.515	10
	39.525	4		39.525	8		34.525	7		29.525	13
	39.535	1		39.535	9		34.535	6		29.535	14
	39.545	0		39.545	5		34.545	2		29.545	12
	39.555	1		39.555	5		34.555	5		29.555	9
	39.565	2		39.565	10		34.565	4		29.565	14
	39.575	1		39.575	8		34.575	4		29.575	6
	39.585	0		39.585	5		34.585	4		29.585	13
	39.595	4		39.595	9		34.595	2		29.595	20
	39.605	1		39.605	8		34.605	2		29.605	4
	39.615	0		39.615	8		34.615	3		29.615	11
	39.625	2		39.625	6		34.625	2		29.625	16
	39.635	2		39.635	10		34.635	2		29.635	10
	39.645	1		39.645	11		34.645	5		29.645	12
	39.655	2		39.655	10		34.655	2		29.655	15
	39.665	5		39.665	8		34.665	3		29.665	13
	39.675	2		39.675	7		34.675	5		29.675	12
	39.685	2		39.685	3		34.685	4		29.685	16
	39.695	3		39.695	3		34.695	5		29.695	12
	39.705	4		39.705	7		34.705	5		29.705	8
	39.715	4		39.715	6		34.715	4		29.715	12
	39.725	3		39.725	9		34.725	6		29.725	8
	39.735	0		39.735	6		34.735	3		29.735	15
	39.745	4		39.745	9		34.745	2		29.745	14
	39.755	0		39.755	10		34.755	7		29.755	9
	39.765	2		39.765	5		34.765	5		29.765	7
	39.775	3		39.775	7		34.775	5		29.775	9
	39.785	0		39.785	16		34.785	2		29.785	14
	39.795	0		39.795	11		34.795	4		29.795	7
	39.805	3		39.805	7		34.805	1		29.805	9
	39.815	4		39.815	10		34.815	3		29.815	16
	39.825	3		39.825	18		34.825	5		29.825	6
	39.835	0		39.835	5		34.835	4		29.835	9
	39.845	1		39.845	6		34.845	0		29.845	17
	39.855	2		39.855	7		34.855	2		29.855	13
	39.865	7		39.865	9		34.865	8		29.865	11
	39.875	1		39.875	3		34.875	4		29.875	9
	39.885	1		39.885	12		34.885	5		29.885	13
	39.895	3		39.895	10		34.895	1		29.895	11
	39.905	2		39.905	16		34.905	7		29.905	17
	39.915	0		39.915	8		34.915	3		29.915	8
	39.925	1		39.925	11		34.925	3		29.925	15
	39.935	5		39.935	4		34.935	5		29.935	12
	39.945	3		39.945	6		34.945	3		29.945	15
	39.955	1		39.955	6		34.955	11		29.955	8
	39.965	0		39.965	7		34.965	2		29.965	16
	39.975	5		39.975	9		34.975	5		29.975	9
	39.985	2		39.985	5		34.985	7		29.985	9
[truncated: 5,501 more rows]

## Sheet: Figure 8
Nd4Ni3O10 / NdGaO3 (x-ray diffraction)	two-theta (angle)	Intensity (counts)	Nd4Ni3O8 / NdGaO3 (x-ray diffraction)	two-theta (angle)	Intensity (counts)	Nd4Ni3O10 / NdGaO3 (electrical transport)	Temperature (K)	Resistivity (mOhm*cm)	Nd4Ni3O8 / NdGaO3 (electrical transport)	Temperature (K)	Resistivity (mOhm*cm)
	3.005	122		20.005	16		299.252	0.392398		299.808	4.06987
	3.015	131		20.015	24		294.156	0.38991		295.208	4.03139
	3.025	100		20.025	15		290.401	0.38772		291.293	3.99271
	3.035	114		20.035	27		286.709	0.385553		287.472	3.95296
	3.045	131		20.045	28		282.536	0.383225		283.44	3.91241
	3.055	110		20.055	22		278.617	0.380943		279.467	3.87106
	3.065	113		20.065	18		274.709	0.378644		275.525	3.82881
	3.075	108		20.075	25		270.681	0.376303		271.507	3.78576
	3.085	109		20.085	18		266.712	0.373938		267.577	3.7423
	3.095	122		20.095	22		262.778	0.371582		263.575	3.69725
	3.105	117		20.105	27		258.785	0.369185		259.605	3.65188
	3.115	120		20.115	18		254.811	0.366784		255.674	3.6062
	3.125	113		20.125	24		250.854	0.364308		251.699	3.55991
	3.135	105		20.135	29		246.914	0.361873		247.736	3.51219
	3.145	98		20.145	29		242.918	0.359378		243.726	3.46426
	3.155	98		20.155	22		238.924	0.356855		239.757	3.41537
	3.165	102		20.165	32		234.986	0.354303		235.829	3.36617
	3.175	99		20.175	39		230.991	0.35172		231.861	3.31666
	3.185	116		20.185	32		227.052	0.349139		227.891	3.26625
	3.195	89		20.195	37		223.057	0.346487		223.881	3.21403
	3.205	80		20.205	36		219.119	0.343848		219.912	3.16279
	3.215	78		20.215	47		215.123	0.341152		215.983	3.11057
	3.225	72		20.225	27		211.184	0.33848		212.014	3.05745
	3.235	96		20.235	39		207.191	0.335723		208.043	3.00416
	3.245	75		20.245	50		203.251	0.33299		204.07	2.95095
	3.255	72		20.255	43		199.259	0.330217		200.062	2.89838
	3.265	72		20.265	73		195.323	0.327491		196.095	2.84377
	3.275	80		20.275	53		191.331	0.324709		192.123	2.7893
	3.285	67		20.285	46		187.351	0.321942		188.189	2.73445
	3.295	67		20.295	50		183.396	0.319199		184.225	2.67846
	3.305	70		20.305	68		179.403	0.316453		180.257	2.6231
	3.315	70		20.315	70		175.465	0.313769		176.289	2.56728
	3.325	57		20.325	68		171.474	0.311133		172.32	2.5116
	3.335	58		20.335	76		167.498	0.308566		168.313	2.4561
	3.345	73		20.345	86		163.539	0.306153		164.345	2.39989
	3.355	62		20.355	70		159.603	0.303967		160.419	2.34474
	3.365	66		20.365	91		155.616	0.302146		156.451	2.28913
	3.375	59		20.375	85		151.649	0.301011		152.484	2.23378
	3.385	73		20.385	89		147.682	0.300502		148.516	2.17855
	3.395	67		20.395	79		143.702	0.300319		144.511	2.12376
	3.405	67		20.405	100		139.736	0.30026		140.585	2.07004
	3.415	64		20.415	101		135.772	0.300257		136.62	2.01572
	3.425	68		20.425	94		131.808	0.300209		132.657	1.96255
	3.435	60		20.435	102		127.856	0.300056		128.692	1.90959
	3.445	71		20.445	122		123.875	0.299757		124.685	1.8574
	3.455	58		20.455	104		119.91	0.299312		120.723	1.80627
	3.465	59		20.465	104		115.907	0.298737		116.743	1.75556
	3.475	67		20.475	104		111.931	0.298086		112.832	1.7058
	3.485	63		20.485	113		107.968	0.297339		108.872	1.65722
	3.495	74		20.495	123		104.004	0.296585		104.857	1.60931
	3.505	55		20.505	106		100.096	0.295828		100.892	1.56218
	3.515	69		20.515	101		96.0911	0.295085		96.9285	1.51547
	3.525	76		20.525	107		92.1328	0.294391		92.9293	1.47189
	3.535	62		20.535	90		88.1598	0.293772		89.0082	1.42905
	3.545	61		20.545	106		84.1561	0.293238		85.0402	1.3866
	3.555	58		20.555	109		80.194	0.292822		81.0849	1.34589
	3.565	50		20.565	101		76.2205	0.292554		77.1232	1.30698
	3.575	50		20.575	97		72.2638	0.292428		73.1081	1.26886
	3.585	57		20.585	82		68.3571	0.292486		69.1494	1.23169
	3.595	46		20.595	85		64.36	0.292733		65.1911	1.19766
	3.605	56		20.605	87		60.3913	0.293204		61.1952	1.16408
	3.615	49		20.615	99		56.4342	0.293902		57.2354	1.13275
	3.625	53		20.625	83		52.4404	0.294862		53.2697	1.10302
	3.635	37		20.635	79		48.3581	0.296108		49.454	1.07622
	3.645	42		20.645	59		46.8602	0.296757		47.3201	1.06247
	3.655	50		20.655	80		45.2471	0.297417		45.6961	1.05157
	3.665	44		20.665	68		43.1381	0.29831		43.5859	1.03876
	3.675	50		20.675	62		41.2864	0.299219		41.6985	1.02748
	3.685	38		20.685	57		39.2251	0.300272		39.6529	1.01676
	3.695	45		20.695	53		37.2394	0.301398		37.6649	1.00651
	3.705	38		20.705	60		35.2578	0.302666		35.6575	0.997048
	3.715	47		20.715	52		33.2548	0.304019		33.6597	0.988044
	3.725	42		20.725	49		31.259	0.305511		31.675	0.979132
	3.735	40		20.735	61		29.2351	0.307174		29.6643	0.971792
	3.745	46		20.745	38		27.2615	0.308941		27.6591	0.96495
	3.755	45		20.755	35		25.256	0.310901		25.6574	0.959081
	3.765	56		20.765	36		23.2729	0.313034		23.67	0.953557
	3.775	37		20.775	36		21.2601	0.315426		21.6386	0.949493
	3.785	57		20.785	30		19.9945	0.317155		19.9969	0.946493
	3.795	38		20.795	29		19.5284	0.317821		19.7313	0.946161
	3.805	52		20.805	29		18.6096	0.319075		18.8183	0.944786
	3.815	47		20.815	22		17.6108	0.320605		17.8276	0.943533
	3.825	41		20.825	24		16.6124	0.322218		16.8197	0.943255
	3.835	51		20.835	29		15.6185	0.323945		15.8166	0.942805
	3.845	44		20.845	24		14.615	0.325818		14.8321	0.942663
	3.855	37		20.855	24		13.6213	0.327824		13.8163	0.943396
	3.865	51		20.865	17		12.6245	0.330019		12.8224	0.944303
	3.875	40		20.875	20		11.6168	0.332409		11.8262	0.945651
	3.885	34		20.885	14		10.6104	0.335037		10.823	0.947798
	3.895	35		20.895	15		9.5991	0.337939		9.84629	0.950371
	3.905	48		20.905	11		8.71989	0.340745		8.87158	0.95401
	3.915	43		20.915	21		7.62872	0.344694		7.83364	0.959011
	3.925	33		20.925	26		6.60824	0.348858		6.82548	0.965062
	3.935	26		20.935	12		5.61481	0.353574		5.8336	0.97219
	3.945	36		20.945	13		4.61143	0.35921		4.8161	0.981886
	3.955	36		20.955	13		3.61454	0.366023		3.82319	0.994533
	3.965	27		20.965	24		2.62107	0.374677		2.82594	1.0077
	3.975	32		20.975	18		1.99968	0.381395		1.99967	1.02644
	3.985	35		20.985	22		2.34849	0.377618
	3.995	38		20.995	29		3.36881	0.368075
	4.005	36		21.005	20		4.37712	0.360811
	4.015	37		21.015	25		5.38363	0.35491
	4.025	41		21.025	21		6.3874	0.349944
	4.035	39		21.035	22		7.38384	0.345732
	4.045	42		21.045	18		8.38795	0.341999
	4.055	34		21.055	22		9.38073	0.338716
	4.065	31		21.065	31		10.3779	0.335746
	4.075	35		21.075	24		11.3808	0.333098
	4.085	32		21.085	27		12.3927	0.330623
	4.095	38		21.095	24		13.3715	0.32842
	4.105	36		21.105	21		14.3934	0.32634
	4.115	40		21.115	25		15.3582	0.324483
	4.125	37		21.125	26		16.4061	0.322647
	4.135	34		21.135	22		17.3585	0.321053
	4.145	36		21.145	24		17.8522	0.320316
	4.155	27		21.155	19		19.3935	0.318031
	4.165	37		21.165	16		20.0029	0.317146
	4.175	32		21.175	16		20.4135	0.316643
	4.185	25		21.185	20		22.7205	0.313795
	4.195	40		21.195	21		24.7171	0.311587
	4.205	37		21.205	17		26.7388	0.309557
	4.215	30		21.215	13		28.7397	0.307723
	4.225	33		21.225	22		30.7459	0.306061
	4.235	20		21.235	23		32.7278	0.304547
	4.245	39		21.245	14		34.7292	0.303141
	4.255	33		21.255	13		36.7265	0.301851
	4.265	17		21.265	9		38.7291	0.300679
	4.275	24		21.275	23		40.7109	0.299609
	4.285	29		21.285	27		42.7369	0.298619
	4.295	22		21.295	21		44.7377	0.297733
	4.305	25		21.305	14		46.7457	0.296919
	4.315	30		21.315	19		48.7405	0.296179
	4.325	25		21.325	15		50.0118	0.295705
	4.335	33		21.335	19		50.6983	0.295547
	4.345	32		21.345	12		55.3638	0.294314
	4.355	28		21.355	17		59.3673	0.293506
	4.365	41		21.365	18		63.3789	0.29293
	4.375	31		21.375	17		67.3284	0.292579
	4.385	23		21.385	18		71.3242	0.292411
	4.395	32		21.395	20		75.2881	0.292442
	4.405	24		21.405	17		79.2501	0.292615
	4.415	27		21.415	26		83.2544	0.292934
	4.425	28		21.425	18		87.192	0.293385
	4.435	23		21.435	21		91.1529	0.293941
	4.445	29		21.445	18		95.1399	0.294578
	4.455	37		21.455	18		99.1149	0.295289
	4.465	30		21.465	19		103.043	0.296011
	4.475	25		21.475	19		107.03	0.296784
	4.485	33		21.485	19		111.012	0.297527
	4.495	30		21.495	18		115.014	0.298239
	4.505	20		21.505	19		118.966	0.298866
	4.515	26		21.515	21		122.937	0.299405
	4.525	30		21.525	11		126.948	0.299813
	4.535	25		21.535	17		130.861	0.300073
	4.545	13		21.545	28		134.884	0.300189
	4.555	21		21.555	19		138.81	0.300205
	4.565	29		21.565	27		142.817	0.300224
	4.575	29		21.575	16		146.782	0.300316
	4.585	16		21.585	14		150.708	0.300543
	4.595	24		21.595	23		154.657	0.301157
	4.605	19		21.605	20		158.679	0.302447
	4.615	19		21.615	17		162.631	0.304339
	4.625	23		21.625	26		166.605	0.306611
	4.635	21		21.635	16		170.543	0.309046
	4.645	35		21.645	18		174.497	0.311612
	4.655	23		21.655	22		178.547	0.314305
	4.665	19		21.665	19		182.488	0.31699
	4.675	23		21.675	22		186.47	0.319743
	4.685	28		21.685	17		190.426	0.322476
	4.695	25		21.695	18		194.381	0.325244
	4.705	21		21.705	18		198.367	0.328034
	4.715	32		21.715	23		202.314	0.330789
	4.725	23		21.725	15		206.281	0.333538
	4.735	20		21.735	21		210.269	0.336294
	4.745	21		21.745	23		214.222	0.339008
	4.755	23		21.755	23		218.176	0.341696
	4.765	19		21.765	18		222.147	0.344385
	4.775	27		21.775	22		226.103	0.347038
	4.785	23		21.785	22		230.098	0.349646
	4.795	23		21.795	21		234.055	0.352238
	4.805	28		21.805	26		238.012	0.354805
	4.815	30		21.815	22		241.99	0.357372
	4.825	30		21.825	25		246.001	0.359896
	4.835	38		21.835	15		249.958	0.362352
	4.845	14		21.845	19		253.913	0.364827
	4.855	18		21.855	23		257.87	0.36725
	4.865	27		21.865	22		261.883	0.369677
	4.875	18		21.875	23		265.839	0.372057
	4.885	22		21.885	21		269.796	0.374416
	4.895	16		21.895	22		273.754	0.376778
	4.905	18		21.905	27		277.71	0.379081
	4.915	20		21.915	26		281.722	0.381425
	4.925	23		21.925	16		285.683	0.383717
	4.935	24		21.935	16		289.622	0.38599
	4.945	20		21.945	30		293.601	0.38826
	4.955	19		21.955	25		297.563	0.390536
	4.965	20		21.965	14
	4.975	10		21.975	26
	4.985	23		21.985	23
	4.995	14		21.995	17
	5.005	18		22.005	29
	5.015	28		22.015	31
	5.025	16		22.025	25
	5.035	23		22.035	27
	5.045	14		22.045	33
	5.055	20		22.055	29
	5.065	15		22.065	27
	5.075	22		22.075	22
	5.085	18		22.085	25
	5.095	21		22.095	21
	5.105	18		22.105	24
	5.115	17		22.115	33
	5.125	20		22.125	22
	5.135	23		22.135	23
	5.145	16		22.145	16
	5.155	14		22.155	27
	5.165	18		22.165	17
	5.175	19		22.175	26
	5.185	18		22.185	27
	5.195	15		22.195	20
	5.205	15		22.205	30
	5.215	16		22.215	17
	5.225	20		22.225	31
	5.235	25		22.235	29
	5.245	17		22.245	39
	5.255	25		22.255	36
	5.265	17		22.265	28
	5.275	14		22.275	25
	5.285	14		22.285	32
	5.295	19		22.295	29
	5.305	12		22.305	34
	5.315	23		22.315	32
	5.325	22		22.325	32
	5.335	18		22.335	41
	5.345	15		22.345	28
	5.355	21		22.355	33
	5.365	24		22.365	36
	5.375	12		22.375	34
	5.385	10		22.385	33
	5.395	14		22.395	35
	5.405	14		22.405	46
	5.415	18		22.415	47
	5.425	20		22.425	42
	5.435	14		22.435	47
	5.445	22		22.445	48
	5.455	18		22.455	50
	5.465	10		22.465	64
	5.475	12		22.475	49
	5.485	19		22.485	45
	5.495	24		22.495	62
	5.505	13		22.505	67
	5.515	18		22.515	66
	5.525	13		22.525	51
	5.535	14		22.535	62
	5.545	10		22.545	56
	5.555	11		22.555	51
	5.565	15		22.565	53
	5.575	23		22.575	64
	5.585	17		22.585	70
	5.595	18		22.595	66
	5.605	18		22.605	74
	5.615	16		22.615	81
	5.625	19		22.625	91
	5.635	11		22.635	84
	5.645	18		22.645	68
	5.655	14		22.655	122
	5.665	14		22.665	101
	5.675	18		22.675	134
	5.685	21		22.685	137
	5.695	15		22.695	143
	5.705	16		22.705	137
	5.715	22		22.715	141
	5.725	14		22.725	175
	5.735	20		22.735	188
	5.745	14		22.745	190
	5.755	15		22.755	211
	5.765	19		22.765	222
	5.775	14		22.775	265
	5.785	14		22.785	265
	5.795	15		22.795	307
	5.805	18		22.805	322
	5.815	14		22.815	372
	5.825	21		22.825	385
	5.835	17		22.835	484
	5.845	17		22.845	529
	5.855	18		22.855	639
	5.865	14		22.865	690
	5.875	17		22.875	806
	5.885	11		22.885	919
	5.895	24		22.895	1134
	5.905	15		22.905	1454
	5.915	16		22.915	1676
	5.925	18		22.925	2229
	5.935	14		22.935	3007
	5.945	18		22.945	4277
	5.955	23		22.955	7459
	5.965	16		22.965	17604
	5.975	13		22.975	49778
	5.985	16		22.985	201540
	5.995	21		22.995	641950
	6.005	21		23.005	1135400
	6.015	18		23.015	788990
	6.025	24		23.025	231230
	6.035	14		23.035	55497
	6.045	15		23.045	16019
	6.055	26		23.055	7806
	6.065	16		23.065	4926
	6.075	21		23.075	3240
	6.085	16		23.085	2448
	6.095	14		23.095	1866
	6.105	21		23.105	1451
	6.115	13		23.115	1240
	6.125	19		23.125	1001
	6.135	13		23.135	863
	6.145	9		23.145	667
	6.155	9		23.155	606
	6.165	13		23.165	513
	6.175	19		23.175	462
	6.185	14		23.185	377
	6.195	17		23.195	342
	6.205	20		23.205	327
	6.215	16		23.215	323
	6.225	15		23.225	261
	6.235	17		23.235	237
	6.245	20		23.245	202
	6.255	13		23.255	205
	6.265	21		23.265	210
	6.275	15		23.275	187
	6.285	11		23.285	143
	6.295	19		23.295	146
	6.305	16		23.305	141
	6.315	25		23.315	119
	6.325	14		23.325	134
	6.335	18		23.335	126
	6.345	14		23.345	118
	6.355	13		23.355	130
	6.365	17		23.365	106
	6.375	6		23.375	92
	6.385	12		23.385	84
	6.395	21		23.395	81
	6.405	16		23.405	80
	6.415	15		23.415	77
	6.425	12		23.425	86
	6.435	15		23.435	71
	6.445	15		23.445	73
	6.455	10		23.455	60
	6.465	18		23.465	50
	6.475	11		23.475	65
	6.485	12		23.485	66
	6.495	9		23.495	56
	6.505	16		23.505	63
	6.515	10		23.515	51
	6.525	23		23.525	58
	6.535	20		23.535	54
	6.545	12		23.545	41
	6.555	12		23.555	41
	6.565	18		23.565	51
	6.575	18		23.575	43
	6.585	20		23.585	38
	6.595	14		23.595	40
	6.605	17		23.605	33
	6.615	22		23.615	49
	6.625	17		23.625	46
	6.635	14		23.635	35
	6.645	16		23.645	31
	6.655	11		23.655	27
	6.665	18		23.665	37
	6.675	16		23.675	34
	6.685	18		23.685	33
	6.695	9		23.695	40
	6.705	6		23.705	40
	6.715	16		23.715	38
	6.725	8		23.725	37
	6.735	20		23.735	34
	6.745	12		23.745	40
	6.755	15		23.755	46
	6.765	16		23.765	35
	6.775	13		23.775	33
	6.785	26		23.785	40
	6.795	18		23.795	28
	6.805	8		23.805	30
	6.815	21		23.815	28
	6.825	18		23.825	24
	6.835	17		23.835	20
	6.845	17		23.845	33
	6.855	16		23.855	33
	6.865	22		23.865	21
	6.875	17		23.875	24
	6.885	12		23.885	17
	6.895	26		23.895	31
	6.905	19		23.905	27
	6.915	18		23.915	23
	6.925	17		23.925	25
	6.935	16		23.935	29
	6.945	11		23.945	23
	6.955	17		23.955	22
	6.965	20		23.965	19
	6.975	16		23.975	19
	6.985	20		23.985	20
	6.995	13		23.995	18
	7.005	19		24.005	20
	7.015	9		24.015	23
	7.025	16		24.025	16
	7.035	17		24.035	14
	7.045	14		24.045	18
	7.055	22		24.055	23
	7.065	16		24.065	26
	7.075	16		24.075	25
	7.085	13		24.085	20
	7.095	12		24.095	13
	7.105	16		24.105	25
	7.115	13		24.115	18
	7.125	15		24.125	14
	7.135	12		24.135	31
	7.145	24		24.145	25
	7.155	21		24.155	26
	7.165	18		24.165	19
	7.175	19		24.175	15
	7.185	14		24.185	25
	7.195	18		24.195	26
	7.205	12		24.205	21
	7.215	19		24.215	21
	7.225	11		24.225	18
	7.235	16		24.235	21
	7.245	7		24.245	21
	7.255	18		24.255	16
	7.265	17		24.265	19
	7.275	9		24.275	21
	7.285	13		24.285	8
	7.295	9		24.295	15
	7.305	21		24.305	18
	7.315	12		24.315	21
	7.325	16		24.325	14
	7.335	18		24.335	17
	7.345	14		24.345	10
	7.355	23		24.355	12
	7.365	12		24.365	16
	7.375	16		24.375	14
	7.385	15		24.385	17
	7.395	18		24.395	14
	7.405	15		24.405	11
	7.415	15		24.415	12
	7.425	8		24.425	23
	7.435	20		24.435	20
	7.445	12		24.445	20
	7.455	16		24.455	11
	7.465	12		24.465	17
	7.475	6		24.475	16
	7.485	13		24.485	13
	7.495	19		24.495	11
	7.505	12		24.505	22
	7.515	12		24.515	15
	7.525	12		24.525	15
	7.535	20		24.535	18
	7.545	12		24.545	16
	7.555	16		24.555	21
	7.565	18		24.565	27
	7.575	23		24.575	23
	7.585	16		24.585	9
	7.595	23		24.595	15
	7.605	18		24.605	17
	7.615	8		24.615	20
	7.625	21		24.625	14
	7.635	12		24.635	21
	7.645	12		24.645	18
	7.655	12		24.655	12
	7.665	13		24.665	15
	7.675	12		24.675	15
	7.685	8		24.685	20
	7.695	10		24.695	13
	7.705	16		24.705	15
	7.715	17		24.715	9
	7.725	11		24.725	14
	7.735	18		24.735	11
	7.745	22		24.745	14
	7.755	16		24.755	13
	7.765	17		24.765	19
	7.775	12		24.775	8
	7.785	21		24.785	11
	7.795	12		24.795	21
	7.805	20		24.805	12
	7.815	5		24.815	16
	7.825	22		24.825	9
	7.835	7		24.835	15
	7.845	18		24.845	13
	7.855	13		24.855	11
	7.865	5		24.865	13
	7.875	16		24.875	17
	7.885	9		24.885	15
	7.895	12		24.895	19
	7.905	21		24.905	21
	7.915	15		24.915	14
	7.925	15		24.925	24
	7.935	15		24.935	20
	7.945	12		24.945	20
	7.955	14		24.955	17
	7.965	14		24.965	8
	7.975	8		24.975	11
	7.985	10		24.985	19
	7.995	13		24.995	11
	8.005	16		25.005	13
	8.015	20		25.015	12
	8.025	12		25.025	16
	8.035	24		25.035	26
	8.045	13		25.045	18
	8.055	10		25.055	12
	8.065	11		25.065	13
	8.075	9		25.075	16
	8.085	15		25.085	10
	8.095	9		25.095	12
	8.105	13		25.105	14
	8.115	13		25.115	20
	8.125	16		25.125	9
	8.135	10		25.135	11
	8.145	10		25.145	12
	8.155	8		25.155	15
	8.165	12		25.165	13
	8.175	12		25.175	18
	8.185	12		25.185	13
	8.195	12		25.195	8
	8.205	12		25.205	17
	8.215	10		25.215	21
	8.225	11		25.225	8
	8.235	12		25.235	19
	8.245	10		25.245	13
	8.255	14		25.255	12
	8.265	10		25.265	19
	8.275	13		25.275	17
	8.285	10		25.285	17
	8.295	9		25.295	18
	8.305	9		25.305	24
	8.315	9		25.315	13
	8.325	12		25.325	17
	8.335	14		25.335	16
	8.345	12		25.345	16
	8.355	15		25.355	21
	8.365	8		25.365	13
	8.375	10		25.375	13
	8.385	16		25.385	14
	8.395	12		25.395	17
	8.405	13		25.405	17
	8.415	15		25.415	13
	8.425	13		25.425	13
	8.435	11		25.435	17
	8.445	9		25.445	17
	8.455	12		25.455	7
	8.465	8		25.465	11
	8.475	11		25.475	12
	8.485	15		25.485	12
	8.495	8		25.495	15
	8.505	15		25.505	10
	8.515	12		25.515	21
	8.525	14		25.525	11
	8.535	9		25.535	8
	8.545	10		25.545	13
	8.555	20		25.555	10
	8.565	9		25.565	14
	8.575	12		25.575	17
	8.585	8		25.585	16
	8.595	13		25.595	26
	8.605	17		25.605	15
	8.615	10		25.615	14
	8.625	9		25.625	14
	8.635	17		25.635	13
	8.645	10		25.645	23
	8.655	11		25.655	12
	8.665	20		25.665	18
	8.675	10		25.675	22
	8.685	14		25.685	17
	8.695	13		25.695	13
	8.705	10		25.705	18
	8.715	10		25.715	21
	8.725	11		25.725	14
	8.735	12		25.735	18
	8.745	14		25.745	17
	8.755	10		25.755	14
	8.765	9		25.765	10
	8.775	12		25.775	13
	8.785	7		25.785	10
	8.795	13		25.795	7
	8.805	12		25.805	15
	8.815	10		25.815	8
	8.825	14		25.825	10
	8.835	8		25.835	8
	8.845	13		25.845	15
	8.855	13		25.855	9
	8.865	7		25.865	14
	8.875	15		25.875	14
	8.885	9		25.885	7
	8.895	16		25.895	12
	8.905	11		25.905	11
	8.915	8		25.915	17
	8.925	12		25.925	18
	8.935	9		25.935	16
	8.945	6		25.945	10
	8.955	10		25.955	8
	8.965	7		25.965	10
	8.975	5		25.975	19
	8.985	5		25.985	9
	8.995	9		25.995	17
	9.005	6		26.005	22
	9.015	20		26.015	20
	9.025	3		26.025	12
	9.035	10		26.035	22
	9.045	11		26.045	20
	9.055	4		26.055	17
	9.065	10		26.065	15
	9.075	10		26.075	24
	9.085	8		26.085	16
	9.095	13		26.095	19
	9.105	11		26.105	20
	9.115	6		26.115	17
	9.125	5		26.125	14
	9.135	8		26.135	20
	9.145	6		26.145	16
	9.155	4		26.155	12
	9.165	13		26.165	20
	9.175	15		26.175	12
	9.185	6		26.185	20
	9.195	9		26.195	10
	9.205	8		26.205	12
	9.215	10		26.215	8
	9.225	10		26.225	14
	9.235	10		26.235	10
	9.245	14		26.245	12
	9.255	15		26.255	12
	9.265	13		26.265	5
	9.275	13		26.275	11
	9.285	7		26.285	14
	9.295	8		26.295	13
	9.305	13		26.305	7
	9.315	7		26.315	12
	9.325	9		26.325	17
	9.335	15		26.335	13
	9.345	14		26.345	19
	9.355	8		26.355	19
	9.365	14		26.365	19
	9.375	11		26.375	12
	9.385	13		26.385	20
	9.395	7		26.395	19
	9.405	10		26.405	19
	9.415	12		26.415	14
	9.425	12		26.425	27
	9.435	15		26.435	24
	9.445	10		26.445	15
	9.455	12		26.455	27
	9.465	13		26.465	18
	9.475	9		26.475	19
	9.485	8		26.485	21
	9.495	14		26.495	26
	9.505	9		26.505	25
	9.515	6		26.515	16
	9.525	11		26.525	18
	9.535	9		26.535	17
	9.545	10		26.545	15
	9.555	14		26.555	11
	9.565	14		26.565	22
	9.575	7		26.575	19
	9.585	9		26.585	22
	9.595	10		26.595	11
	9.605	12		26.605	12
	9.615	9		26.615	10
	9.625	7		26.625	16
	9.635	6		26.635	16
	9.645	16		26.645	14
	9.655	14		26.655	18
	9.665	9		26.665	13
	9.675	5		26.675	9
	9.685	11		26.685	11
	9.695	15		26.695	9
	9.705	12		26.705	11
	9.715	14		26.715	15
	9.725	12		26.725	11
	9.735	9		26.735	25
	9.745	9		26.745	23
	9.755	9		26.755	21
	9.765	11		26.765	13
	9.775	10		26.775	13
	9.785	12		26.785	25
	9.795	11		26.795	23
	9.805	7		26.805	26
	9.815	9		26.815	30
	9.825	12		26.825	22
	9.835	13		26.835	32
	9.845	9		26.845	25
	9.855	10		26.855	20
	9.865	7		26.865	23
	9.875	4		26.875	29
	9.885	5		26.885	32
	9.895	14		26.895	23
	9.905	11		26.905	22
	9.915	11		26.915	38
	9.925	9		26.925	23
	9.935	10		26.935	23
	9.945	15		26.945	20
	9.955	17		26.955	18
	9.965	8		26.965	15
	9.975	10		26.975	8
	9.985	13		26.985	9
	9.995	10		26.995	11
	10.005	12		27.005	11
	10.015	16		27.015	8
	10.025	5		27.025	16
	10.035	10		27.035	8
	10.045	10		27.045	17
	10.055	7		27.055	15
	10.065	11		27.065	11
	10.075	4		27.075	13
	10.085	8		27.085	23
	10.095	8		27.095	16
	10.105	7		27.105	22
	10.115	11		27.115	17
	10.125	8		27.125	27
	10.135	10		27.135	22
	10.145	10		27.145	21
	10.155	12		27.155	37
	10.165	8		27.165	36
	10.175	3		27.175	32
	10.185	8		27.185	29
	10.195	10		27.195	34
	10.205	8		27.205	32
	10.215	7		27.215	53
	10.225	12		27.225	41
	10.235	5		27.235	40
	10.245	19		27.245	59
	10.255	6		27.255	41
	10.265	5		27.265	42
	10.275	8		27.275	39
	10.285	6		27.285	49
	10.295	10		27.295	37
	10.305	10		27.305	31
	10.315	10		27.315	35
	10.325	9		27.325	23
	10.335	7		27.335	37
	10.345	12		27.345	31
	10.355	9		27.355	26
	10.365	12		27.365	34
	10.375	8		27.375	21
	10.385	8		27.385	24
	10.395	7		27.395	13
	10.405	12		27.405	18
	10.415	4		27.415	25
	10.425	12		27.425	30
	10.435	11		27.435	35
	10.445	7		27.445	45
	10.455	10		27.455	36
	10.465	12		27.465	44
	10.475	8		27.475	55
	10.485	8		27.485	67
	10.495	11		27.495	67
	10.505	8		27.505	92
	10.515	10		27.515	131
	10.525	9		27.525	133
	10.535	8		27.535	127
	10.545	9		27.545	135
	10.555	12		27.555	155
	10.565	6		27.565	165
	10.575	8		27.575	207
	10.585	12		27.585	209
	10.595	12		27.595	220
	10.605	9		27.605	243
	10.615	12		27.615	226
	10.625	8		27.625	341
	10.635	9		27.635	292
	10.645	8		27.645	298
	10.655	9		27.655	354
	10.665	13		27.665	346
	10.675	10		27.675	389
	10.685	3		27.685	386
	10.695	10		27.695	401
	10.705	7		27.705	450
	10.715	7		27.715	416
	10.725	8		27.725	429
	10.735	9		27.735	429
	10.745	13		27.745	418
	10.755	10		27.755	450
	10.765	10		27.765	447
	10.775	11		27.775	497
	10.785	9		27.785	442
	10.795	8		27.795	464
	10.805	13		27.805	412
	10.815	9		27.815	422
	10.825	10		27.825	440
	10.835	9		27.835	449
	10.845	5		27.845	364
	10.855	8		27.855	410
	10.865	6		27.865	360
	10.875	9		27.875	322
	10.885	11		27.885	337
	10.895	8		27.895	348
	10.905	14		27.905	279
	10.915	4		27.915	265
	10.925	10		27.925	264
	10.935	5		27.935	238
	10.945	12		27.945	205
	10.955	5		27.955	233
	10.965	8		27.965	230
	10.975	9		27.975	199
	10.985	11		27.985	180
	10.995	10		27.995	141
	11.005	11		28.005	147
	11.015	13		28.015	113
	11.025	15		28.025	113
	11.035	6		28.035	116
	11.045	10		28.045	84
	11.055	8		28.055	92
	11.065	12		28.065	67
	11.075	10		28.075	60
	11.085	6		28.085	44
	11.095	9		28.095	35
	11.105	15		28.105	36
	11.115	9		28.115	32
	11.125	10		28.125	27
	11.135	10		28.135	33
	11.145	11		28.145	19
	11.155	7		28.155	24
	11.165	5		28.165	24
	11.175	10		28.175	16
	11.185	13		28.185	24
	11.195	12		28.195	19
	11.205	13		28.205	14
	11.215	5		28.215	24
	11.225	10		28.225	18
	11.235	5		28.235	17
	11.245	4		28.245	20
	11.255	12		28.255	15
	11.265	10		28.265	12
	11.275	10		28.275	14
	11.285	5		28.285	21
	11.295	9		28.295	22
	11.305	10		28.305	8
	11.315	9		28.315	32
	11.325	6		28.325	19
	11.335	6		28.335	22
	11.345	13		28.345	24
	11.355	8		28.355	23
	11.365	13		28.365	10
	11.375	10		28.375	16
	11.385	10		28.385	16
	11.395	9		28.395	20
	11.405	7		28.405	13
	11.415	9		28.415	34
	11.425	9		28.425	12
	11.435	10		28.435	17
	11.445	12		28.445	13
	11.455	11		28.455	18
	11.465	5		28.465	10
	11.475	13		28.475	18
	11.485	7		28.485	10
	11.495	15		28.495	18
	11.505	13		28.505	17
	11.515	13		28.515	19
	11.525	7		28.525	12
	11.535	7		28.535	14
	11.545	13		28.545	5
	11.555	7		28.555	10
	11.565	5		28.565	11
	11.575	7		28.575	7
	11.585	10		28.585	16
	11.595	8		28.595	16
	11.605	8		28.605	14
	11.615	10		28.615	14
	11.625	6		28.625	6
	11.635	13		28.635	8
	11.645	8		28.645	10
	11.655	11		28.655	7
	11.665	10		28.665	4
	11.675	6		28.675	10
	11.685	8		28.685	11
	11.695	11		28.695	3
	11.705	5		28.705	15
	11.715	11		28.715	10
	11.725	9		28.725	12
	11.735	10		28.735	4
	11.745	7		28.745	7
	11.755	7		28.755	6
	11.765	6		28.765	10
	11.775	6		28.775	9
	11.785	10		28.785	7
	11.795	11		28.795	15
	11.805	10		28.805	10
	11.815	6		28.815	10
	11.825	8		28.825	9
	11.835	4		28.835	10
	11.845	8		28.845	12
	11.855	9		28.855	5
	11.865	13		28.865	20
	11.875	16		28.875	8
	11.885	10		28.885	7
	11.895	9		28.895	7
	11.905	13		28.905	10
	11.915	8		28.915	10
	11.925	10		28.925	7
	11.935	8		28.935	11
	11.945	12		28.945	6
	11.955	9		28.955	9
	11.965	13		28.965	5
	11.975	11		28.975	9
	11.985	10		28.985	8
	11.995	9		28.995	8
	12.005	12		29.005	11
	12.015	6		29.015	8
	12.025	11		29.025	11
	12.035	6		29.035	8
	12.045	10		29.045	11
	12.055	5		29.055	11
	12.065	13		29.065	7
	12.075	10		29.075	7
	12.085	9		29.085	5
	12.095	10		29.095	6
	12.105	11		29.105	11
	12.115	6		29.115	17
	12.125	10		29.125	18
	12.135	13		29.135	3
	12.145	9		29.145	5
	12.155	13		29.155	10
	12.165	10		29.165	12
	12.175	14		29.175	9
	12.185	11		29.185	5
	12.195	13		29.195	8
	12.205	6		29.205	8
	12.215	14		29.215	8
	12.225	11		29.225	11
	12.235	11		29.235	3
	12.245	8		29.245	9
	12.255	10		29.255	5
	12.265	7		29.265	11
	12.275	7		29.275	9
	12.285	16		29.285	9
	12.295	11		29.295	9
	12.305	9		29.305	3
	12.315	12		29.315	6
	12.325	17		29.325	7
	12.335	11		29.335	11
	12.345	7		29.345	7
	12.355	12		29.355	11
	12.365	11		29.365	8
	12.375	14		29.375	10
	12.385	8		29.385	10
	12.395	15		29.395	13
	12.405	17		29.405	11
	12.415	12		29.415	10
	12.425	6		29.425	7
	12.435	11		29.435	4
	12.445	11		29.445	6
	12.455	9		29.455	10
	12.465	12		29.465	8
	12.475	20		29.475	4
	12.485	17		29.485	6
	12.495	7		29.495	3
	12.505	11		29.505	9
	12.515	16		29.515	9
	12.525	17		29.525	3
	12.535	11		29.535	6
	12.545	21		29.545	15
	12.555	12		29.555	8
	12.565	10		29.565	6
	12.575	14		29.575	13
	12.585	8		29.585	6
	12.595	6		29.595	4
	12.605	17		29.605	6
	12.615	15		29.615	16
	12.625	15		29.625	3
	12.635	21		29.635	6
	12.645	3		29.645	6
	12.655	9		29.655	6
	12.665	8		29.665	12
	12.675	6		29.675	4
	12.685	7		29.685	4
	12.695	11		29.695	1
	12.705	12		29.705	5
	12.715	10		29.715	7
	12.725	11		29.725	3
	12.735	11		29.735	12
	12.745	10		29.745	10
	12.755	11		29.755	8
	12.765	7		29.765	15
	12.775	8		29.775	16
	12.785	13		29.785	3
	12.795	6		29.795	12
	12.805	11		29.805	9
	12.815	11		29.815	10
	12.825	10		29.825	11
	12.835	9		29.835	13
	12.845	6		29.845	3
	12.855	10		29.855	9
	12.865	9		29.865	9
	12.875	10		29.875	9
	12.885	11		29.885	3
	12.895	10		29.895	7
	12.905	12		29.905	9
	12.915	7		29.915	11
	12.925	16		29.925	8
	12.935	9		29.935	9
	12.945	15		29.945	10
	12.955	7		29.955	6
	12.965	4		29.965	13
	12.975	7		29.975	7
	12.985	7		29.985	5
	12.995	5		29.995	13
	13.005	10		30.005	9
	13.015	6		30.015	9
	13.025	11		30.025	15
	13.035	5		30.035	6
	13.045	4		30.045	8
	13.055	2		30.055	10
	13.065	4		30.065	9
	13.075	12		30.075	4
	13.085	7		30.085	5
	13.095	7		30.095	6
	13.105	6		30.105	8
	13.115	7		30.115	7
	13.125	5		30.125	7
	13.135	8		30.135	4
	13.145	10		30.145	12
	13.155	8		30.155	6
	13.165	4		30.165	7
	13.175	5		30.175	7
	13.185	11		30.185	8
	13.195	12		30.195	11
	13.205	5		30.205	7
	13.215	8		30.215	6
	13.225	9		30.225	9
	13.235	10		30.235	10
	13.245	9		30.245	7
	13.255	5		30.255	6
	13.265	9		30.265	4
	13.275	6		30.275	8
	13.285	4		30.285	5
	13.295	8		30.295	10
	13.305	7		30.305	5
	13.315	12		30.315	6
	13.325	13		30.325	8
	13.335	5		30.335	8
	13.345	9		30.345	5
	13.355	13		30.355	10
	13.365	8		30.365	7
	13.375	10		30.375	9
	13.385	8		30.385	7
	13.395	13		30.395	9
	13.405	5		30.405	8
	13.415	8		30.415	10
	13.425	6		30.425	7
	13.435	7		30.435	14
	13.445	9		30.445	5
	13.455	11		30.455	6
	13.465	11		30.465	2
	13.475	12		30.475	5
	13.485	4		30.485	5
	13.495	7		30.495	6
	13.505	8		30.505	5
	13.515	6		30.515	3
	13.525	13		30.525	7
	13.535	10		30.535	8
	13.545	4		30.545	14
	13.555	9		30.555	10
	13.565	12		30.565	6
	13.575	11		30.575	12
	13.585	7		30.585	5
	13.595	12		30.595	4
	13.605	8		30.605	10
	13.615	7		30.615	6
	13.625	14		30.625	7
	13.635	10		30.635	10
	13.645	14		30.645	5
	13.655	8		30.655	5
	13.665	3		30.665	8
	13.675	10		30.675	7
	13.685	11		30.685	10
	13.695	12		30.695	12
	13.705	10		30.705	11
	13.715	11		30.715	5
	13.725	14		30.725	7
	13.735	11		30.735	12
	13.745	5		30.745	9
	13.755	12		30.755	5
	13.765	9		30.765	8
	13.775	7		30.775	10
	13.785	6		30.785	3
	13.795	11		30.795	8
	13.805	6		30.805	9
	13.815	6		30.815	5
	13.825	7		30.825	14
	13.835	2		30.835	5
	13.845	15		30.845	6
	13.855	8		30.855	10
	13.865	7		30.865	9
	13.875	7		30.875	10
	13.885	5		30.885	5
	13.895	7		30.895	10
	13.905	10		30.905	8
	13.915	10		30.915	5
	13.925	10		30.925	8
	13.935	5		30.935	5
	13.945	12		30.945	8
	13.955	4		30.955	11
	13.965	6		30.965	7
	13.975	8		30.975	5
	13.985	10		30.985	5
	13.995	11		30.995	10
	14.005	3		31.005	5
	14.015	8		31.015	11
	14.025	8		31.025	8
	14.035	8		31.035	3
	14.045	6		31.045	4
	14.055	9		31.055	9
	14.065	8		31.065	5
	14.075	8		31.075	6
	14.085	11		31.085	5
	14.095	8		31.095	4
	14.105	8		31.105	7
	14.115	10		31.115	6
	14.125	10		31.125	5
	14.135	9		31.135	4
	14.145	11		31.145	8
	14.155	7		31.155	8
	14.165	6		31.165	6
	14.175	9		31.175	5
	14.185	8		31.185	5
	14.195	10		31.195	7
	14.205	11		31.205	5
	14.215	4		31.215	6
	14.225	8		31.225	6
	14.235	10		31.235	8
	14.245	11		31.245	9
	14.255	8		31.255	9
	14.265	11		31.265	6
	14.275	9		31.275	6
	14.285	8		31.285	6
	14.295	7		31.295	6
	14.305	11		31.305	6
	14.315	7		31.315	4
	14.325	10		31.325	10
	14.335	7		31.335	6
	14.345	8		31.345	9
	14.355	12		31.355	8
	14.365	6		31.365	7
	14.375	9		31.375	13
	14.385	5		31.385	7
	14.395	5		31.395	5
	14.405	6		31.405	7
	14.415	5		31.415	4
	14.425	6		31.425	8
	14.435	7		31.435	7
	14.445	10		31.445	11
	14.455	7		31.455	5
	14.465	13		31.465	4
	14.475	7		31.475	3
	14.485	8		31.485	5
	14.495	6		31.495	3
	14.505	15		31.505	8
	14.515	6		31.515	6
	14.525	4		31.525	3
	14.535	2		31.535	8
	14.545	8		31.545	5
	14.555	9		31.555	3
	14.565	10		31.565	4
	14.575	8		31.575	5
	14.585	10		31.585	3
	14.595	12		31.595	4
	14.605	7		31.605	11
	14.615	6		31.615	4
	14.625	8		31.625	9
	14.635	15		31.635	5
	14.645	8		31.645	9
	14.655	4		31.655	5
	14.665	7		31.665	2
	14.675	13		31.675	6
	14.685	11		31.685	7
	14.695	11		31.695	8
	14.705	8		31.705	8
	14.715	11		31.715	3
	14.725	5		31.725	8
	14.735	13		31.735	7
	14.745	11		31.745	5
	14.755	12		31.755	10
	14.765	5		31.765	3
	14.775	9		31.775	6
	14.785	11		31.785	5
	14.795	13		31.795	4
	14.805	2		31.805	10
	14.815	10		31.815	6
	14.825	8		31.825	6
	14.835	8		31.835	4
	14.845	14		31.845	5
	14.855	8		31.855	8
	14.865	7		31.865	5
	14.875	5		31.875	6
	14.885	5		31.885	7
	14.895	9		31.895	4
	14.905	13		31.905	6
	14.915	13		31.915	10
	14.925	7		31.925	6
	14.935	4		31.935	5
	14.945	8		31.945	5
	14.955	8		31.955	9
	14.965	6		31.965	3
	14.975	9		31.975	4
	14.985	6		31.985	5
	14.995	9		31.995	7
	15.005	5		32.005	6
	15.015	14		32.015	3
	15.025	6		32.025	4
	15.035	4		32.035	9
	15.045	5		32.045	7
	15.055	9		32.055	6
	15.065	4		32.065	12
	15.075	2		32.075	6
	15.085	8		32.085	10
	15.095	6		32.095	9
	15.105	15		32.105	6
	15.115	6		32.115	9
	15.125	6		32.125	8
	15.135	10		32.135	1
	15.145	3		32.145	5
	15.155	9		32.155	8
	15.165	8		32.165	12
	15.175	4		32.175	5
	15.185	7		32.185	6
	15.195	8		32.195	6
	15.205	10		32.205	3
	15.215	5		32.215	5
	15.225	8		32.225	6
	15.235	9		32.235	7
	15.245	13		32.245	3
	15.255	5		32.255	5
	15.265	9		32.265	11
	15.275	10		32.275	11
	15.285	4		32.285	5
	15.295	5		32.295	5
	15.305	8		32.305	3
	15.315	9		32.315	5
	15.325	13		32.325	6
	15.335	9		32.335	9
	15.345	4		32.345	8
	15.355	11		32.355	5
	15.365	4		32.365	5
	15.375	4		32.375	7
	15.385	6		32.385	7
	15.395	9		32.395	4
	15.405	7		32.405	2
	15.415	2		32.415	5
	15.425	7		32.425	4
	15.435	5		32.435	5
	15.445	6		32.445	9
	15.455	7		32.455	6
	15.465	6		32.465	8
	15.475	5		32.475	6
	15.485	6		32.485	4
	15.495	9		32.495	4
	15.505	5		32.505	9
	15.515	8		32.515	7
	15.525	3		32.525	6
	15.535	8		32.535	2
	15.545	6		32.545	12
	15.555	12		32.555	5
	15.565	6		32.565	4
	15.575	8		32.575	7
	15.585	6		32.585	7
	15.595	2		32.595	6
	15.605	10		32.605	3
	15.615	8		32.615	6
	15.625	7		32.625	8
	15.635	4		32.635	8
	15.645	12		32.645	3
	15.655	7		32.655	5
	15.665	10		32.665	4
	15.675	5		32.675	8
	15.685	11		32.685	7
	15.695	11		32.695	10
	15.705	4		32.705	2
	15.715	6		32.715	11
	15.725	6		32.725	10
	15.735	7		32.735	7
	15.745	15		32.745	5
	15.755	10		32.755	6
	15.765	4		32.765	4
	15.775	9		32.775	7
	15.785	6		32.785	7
	15.795	4		32.795	7
	15.805	5		32.805	9
	15.815	7		32.815	9
	15.825	10		32.825	6
	15.835	6		32.835	3
	15.845	7		32.845	6
	15.855	7		32.855	10
	15.865	9		32.865	13
	15.875	8		32.875	5
	15.885	6		32.885	3
	15.895	5		32.895	6
	15.905	9		32.905	10
	15.915	4		32.915	12
	15.925	4		32.925	8
	15.935	10		32.935	11
	15.945	13		32.945	6
	15.955	6		32.955	7
	15.965	7		32.965	8
	15.975	6		32.975	3
	15.985	11		32.985	3
	15.995	5		32.995	6
	16.005	7		33.005	5
	16.015	5		33.015	5
	16.025	7		33.025	9
	16.035	4		33.035	7
	16.045	0		33.045	8
	16.055	7		33.055	8
	16.065	3		33.065	12
	16.075	8		33.075	6
	16.085	10		33.085	6
	16.095	13		33.095	6
	16.105	9		33.105	4
	16.115	5		33.115	10
	16.125	13		33.125	7
	16.135	1		33.135	5
	16.145	8		33.145	4
	16.155	5		33.155	5
	16.165	12		33.165	2
	16.175	5		33.175	9
	16.185	10		33.185	4
	16.195	5		33.195	4
	16.205	11		33.205	2
	16.215	12		33.215	8
	16.225	9		33.225	7
	16.235	11		33.235	12
	16.245	14		33.245	3
	16.255	11		33.255	6
	16.265	6		33.265	11
	16.275	8		33.275	6
	16.285	4		33.285	1
	16.295	5		33.295	6
	16.305	7		33.305	8
	16.315	9		33.315	9
	16.325	11		33.325	8
	16.335	9		33.335	6
	16.345	6		33.345	10
	16.355	8		33.355	4
	16.365	7		33.365	6
	16.375	7		33.375	9
	16.385	9		33.385	4
	16.395	13		33.395	10
	16.405	7		33.405	13
	16.415	7		33.415	2
	16.425	10		33.425	6
	16.435	5		33.435	6
	16.445	6		33.445	11
	16.455	6		33.455	3
	16.465	7		33.465	4
	16.475	10		33.475	9
	16.485	6		33.485	7
	16.495	3		33.495	9
	16.505	6		33.505	5
	16.515	13		33.515	4
	16.525	4		33.525	12
	16.535	6		33.535	8
	16.545	6		33.545	11
	16.555	7		33.555	11
	16.565	7		33.565	7
	16.575	6		33.575	7
	16.585	8		33.585	9
	16.595	6		33.595	8
	16.605	8		33.605	9
	16.615	5		33.615	5
	16.625	4		33.625	7
	16.635	7		33.635	3
	16.645	9		33.645	8
	16.655	4		33.655	5
	16.665	8		33.665	8
	16.675	10		33.675	8
	16.685	8		33.685	5
	16.695	7		33.695	5
	16.705	8		33.705	9
	16.715	16		33.715	9
	16.725	5		33.725	5
	16.735	4		33.735	7
	16.745	9		33.745	10
	16.755	8		33.755	10
	16.765	7		33.765	4
	16.775	8		33.775	10
	16.785	6		33.785	5
	16.795	7		33.795	2
	16.805	5		33.805	4
	16.815	5		33.815	12
	16.825	6		33.825	9
	16.835	8		33.835	7
	16.845	10		33.845	14
	16.855	7		33.855	10
	16.865	7		33.865	9
	16.875	7		33.875	9
	16.885	9		33.885	6
	16.895	4		33.895	7
	16.905	8		33.905	5
	16.915	5		33.915	10
	16.925	7		33.925	4
	16.935	10		33.935	9
	16.945	7		33.945	5
	16.955	12		33.955	8
	16.965	11		33.965	9
	16.975	8		33.975	8
	16.985	6		33.985	8
	16.995	6		33.995	8
	17.005	9		34.005	6
	17.015	9		34.015	3
	17.025	7		34.025	3
	17.035	6		34.035	4
	17.045	7		34.045	3
	17.055	10		34.055	7
	17.065	7		34.065	7
	17.075	6		34.075	7
	17.085	12		34.085	3
	17.095	8		34.095	9
	17.105	10		34.105	2
	17.115	10		34.115	7
	17.125	9		34.125	9
	17.135	7		34.135	8
	17.145	8		34.145	9
	17.155	7		34.155	5
	17.165	4		34.165	11
	17.175	7		34.175	8
	17.185	5		34.185	8
	17.195	3		34.195	10
	17.205	5		34.205	8
	17.215	8		34.215	6
	17.225	7		34.225	11
	17.235	2		34.235	6
	17.245	13		34.245	4
	17.255	7		34.255	11
	17.265	5		34.265	16
	17.275	8		34.275	8
	17.285	8		34.285	8
	17.295	8		34.295	9
	17.305	7		34.305	4
	17.315	9		34.315	8
	17.325	6		34.325	3
	17.335	11		34.335	7
	17.345	5		34.345	7
	17.355	9		34.355	5
	17.365	12		34.365	16
	17.375	13		34.375	7
	17.385	1		34.385	9
	17.395	12		34.395	11
	17.405	7		34.405	7
	17.415	4		34.415	12
	17.425	9		34.425	8
	17.435	7		34.435	8
	17.445	7		34.445	9
	17.455	6		34.455	9
	17.465	5		34.465	10
	17.475	4		34.475	5
	17.485	7		34.485	6
	17.495	5		34.495	11
	17.505	4		34.505	10
	17.515	12		34.515	11
	17.525	12		34.525	9
	17.535	7		34.535	10
	17.545	13		34.545	12
	17.555	11		34.555	7
	17.565	8		34.565	8
	17.575	7		34.575	6
	17.585	4		34.585	13
	17.595	5		34.595	4
	17.605	8		34.605	7
	17.615	4		34.615	9
	17.625	4		34.625	11
	17.635	9		34.635	6
	17.645	9		34.645	11
	17.655	4		34.655	7
	17.665	7		34.665	10
	17.675	11		34.675	8
	17.685	6		34.685	8
	17.695	11		34.695	7
	17.705	6		34.705	6
	17.715	7		34.715	8
	17.725	10		34.725	10
	17.735	9		34.735	8
	17.745	6		34.745	10
	17.755	3		34.755	8
	17.765	7		34.765	7
	17.775	7		34.775	6
	17.785	8		34.785	8
	17.795	10		34.795	14
	17.805	6		34.805	15
	17.815	9		34.815	9
	17.825	3		34.825	6
	17.835	3		34.835	7
	17.845	10		34.845	11
	17.855	10		34.855	10
	17.865	5		34.865	9
	17.875	7		34.875	10
	17.885	9		34.885	4
	17.895	9		34.895	11
	17.905	12		34.905	7
	17.915	8		34.915	11
	17.925	5		34.925	10
	17.935	7		34.935	12
	17.945	10		34.945	13
	17.955	7		34.955	13
	17.965	11		34.965	9
	17.975	13		34.975	16
	17.985	4		34.985	15
	17.995	11		34.995	20
	18.005	11		35.005	16
	18.015	5		35.015	20
	18.025	4		35.025	27
	18.035	6		35.035	24
	18.045	8		35.045	22
	18.055	10		35.055	28
	18.065	11		35.065	27
	18.075	7		35.075	27
	18.085	11		35.085	38
	18.095	7		35.095	37
	18.105	10		35.105	26
	18.115	11		35.115	44
	18.125	6		35.125	23
	18.135	5		35.135	36
	18.145	9		35.145	39
	18.155	2		35.155	44
	18.165	10		35.165	38
	18.175	9		35.175	45
	18.185	7		35.185	39
	18.195	7		35.195	46
	18.205	7		35.205	44
	18.215	6		35.215	55
	18.225	11		35.225	47
	18.235	7		35.235	58
	18.245	6		35.245	55
	18.255	4		35.255	50
	18.265	2		35.265	50
	18.275	6		35.275	56
	18.285	3		35.285	58
	18.295	9		35.295	47
	18.305	3		35.305	50
	18.315	4		35.315	66
	18.325	4		35.325	47
	18.335	11		35.335	51
	18.345	8		35.345	54
	18.355	10		35.355	46
	18.365	8		35.365	42
	18.375	7		35.375	41
	18.385	5		35.385	30
	18.395	4		35.395	38
	18.405	8		35.405	35
	18.415	9		35.415	31
	18.425	7		35.425	44
	18.435	4		35.435	34
	18.445	8		35.445	30
	18.455	12		35.455	28
	18.465	11		35.465	42
	18.475	12		35.475	29
	18.485	3		35.485	19
	18.495	12		35.495	30
	18.505	7		35.505	32
	18.515	9		35.515	23
	18.525	5		35.525	20
	18.535	6		35.535	13
	18.545	9		35.545	21
	18.555	7		35.555	18
	18.565	8		35.565	21
	18.575	12		35.575	16
	18.585	9		35.585	15
	18.595	11		35.595	20
	18.605	5		35.605	22
	18.615	14		35.615	12
	18.625	6		35.625	14
	18.635	7		35.635	7
	18.645	11		35.645	5
	18.655	7		35.655	9
	18.665	5		35.665	9
	18.675	7		35.675	3
	18.685	7		35.685	15
	18.695	2		35.695	11
	18.705	4		35.705	6
	18.715	10		35.715	12
	18.725	4		35.725	16
	18.735	10		35.735	9
	18.745	7		35.745	5
	18.755	3		35.755	4
	18.765	3		35.765	7
	18.775	5		35.775	9
	18.785	5		35.785	8
	18.795	7		35.795	9
	18.805	6		35.805	8
	18.815	12		35.815	7
	18.825	7		35.825	7
	18.835	9		35.835	10
	18.845	16		35.845	17
	18.855	7		35.855	7
	18.865	7		35.865	11
	18.875	9		35.875	7
	18.885	10		35.885	8
	18.895	6		35.895	11
	18.905	6		35.905	9
	18.915	6		35.915	2
	18.925	8		35.925	10
	18.935	6		35.935	7
	18.945	8		35.945	8
	18.955	7		35.955	8
	18.965	10		35.965	7
	18.975	11		35.975	7
	18.985	8		35.985	3
	18.995	8		35.995	5
	19.005	13		36.005	6
	19.015	10		36.015	6
	19.025	11		36.025	10
	19.035	5		36.035	5
	19.045	13		36.045	12
	19.055	12		36.055	9
	19.065	13		36.065	6
	19.075	7		36.075	9
	19.085	11		36.085	5
	19.095	13		36.095	2
	19.105	13		36.105	4
	19.115	11		36.115	5
	19.125	12		36.125	5
	19.135	18		36.135	6
	19.145	17		36.145	9
	19.155	10		36.155	10
	19.165	15		36.165	6
	19.175	25		36.175	4
	19.185	22		36.185	5
	19.195	23		36.195	4
	19.205	17		36.205	5
	19.215	20		36.215	10
	19.225	23		36.225	3
	19.235	18		36.235	5
	19.245	30		36.245	3
	19.255	33		36.255	5
	19.265	37		36.265	7
	19.275	37		36.275	7
	19.285	46		36.285	9
	19.295	44		36.295	5
	19.305	23		36.305	5
	19.315	40		36.315	7
	19.325	44		36.325	7
	19.335	56		36.335	5
	19.345	40		36.345	4
	19.355	48		36.355	5
	19.365	45		36.365	7
	19.375	47		36.375	6
	19.385	52		36.385	4
	19.395	47		36.395	3
	19.405	52		36.405	9
	19.415	62		36.415	6
	19.425	59		36.425	7
	19.435	48		36.435	10
	19.445	45		36.445	6
	19.455	33		36.455	7
	19.465	41		36.465	3
	19.475	49		36.475	5
	19.485	34		36.485	4
	19.495	27		36.495	14
	19.505	30		36.505	9
	19.515	41		36.515	3
	19.525	32		36.525	9
	19.535	34		36.535	7
	19.545	25		36.545	6
	19.555	19		36.555	3
	19.565	27		36.565	5
	19.575	25		36.575	5
	19.585	28		36.585	3
	19.595	18		36.595	4
	19.605	18		36.605	9
	19.615	21		36.615	8
	19.625	16		36.625	7
	19.635	13		36.635	7
	19.645	17		36.645	6
	19.655	16		36.655	10
	19.665	11		36.665	2
	19.675	7		36.675	5
	19.685	9		36.685	8
	19.695	13		36.695	6
	19.705	5		36.705	7
	19.715	7		36.715	4
	19.725	5		36.725	7
	19.735	8		36.735	8
	19.745	5		36.745	6
	19.755	9		36.755	7
	19.765	9		36.765	4
	19.775	9		36.775	9
	19.785	9		36.785	3
	19.795	5		36.795	5
	19.805	8		36.805	7
	19.815	12		36.815	3
	19.825	13		36.825	3
	19.835	17		36.835	4
	19.845	12		36.845	4
	19.855	13		36.855	7
	19.865	8		36.865	6
	19.875	10		36.875	7
	19.885	17		36.885	7
	19.895	12		36.895	5
	19.905	16		36.905	10
	19.915	18		36.915	9
	19.925	15		36.925	7
	19.935	12		36.935	2
	19.945	11		36.945	3
	19.955	15		36.955	3
	19.965	7		36.965	10
	19.975	5		36.975	6
	19.985	4		36.985	4
	19.995	10		36.995	9
	20.005	14		37.005	8
	20.015	6		37.015	7
	20.025	12		37.025	5
	20.035	3		37.035	4
	20.045	6		37.045	8
	20.055	10		37.055	5
	20.065	7		37.065	11
	20.075	8		37.075	9
	20.085	6		37.085	6
	20.095	9		37.095	4
	20.105	7		37.105	3
	20.115	10		37.115	9
	20.125	11		37.125	3
	20.135	8		37.135	10
	20.145	9		37.145	2
	20.155	8		37.155	4
	20.165	4		37.165	2
	20.175	10		37.175	5
	20.185	14		37.185	4
	20.195	5		37.195	4
	20.205	8		37.205	10
	20.215	12		37.215	7
	20.225	14		37.225	6
	20.235	19		37.235	10
	20.245	8		37.245	6
	20.255	14		37.255	4
	20.265	7		37.265	2
	20.275	13		37.275	8
	20.285	8		37.285	7
	20.295	9		37.295	5
	20.305	10		37.305	3
	20.315	12		37.315	3
	20.325	8		37.325	6
	20.335	14		37.335	9
	20.345	13		37.345	6
	20.355	4		37.355	3
	20.365	7		37.365	4
	20.375	4		37.375	5
	20.385	9		37.385	4
	20.395	10		37.395	5
	20.405	5		37.405	4
	20.415	5		37.415	6
	20.425	19		37.425	7
	20.435	10		37.435	11
	20.445	10		37.445	6
	20.455	8		37.455	7
	20.465	8		37.465	3
	20.475	4		37.475	8
	20.485	10		37.485	1
	20.495	5		37.495	5
	20.505	7		37.505	2
	20.515	7		37.515	6
	20.525	12		37.525	11
	20.535	11		37.535	4
	20.545	15		37.545	4
	20.555	8		37.555	4
	20.565	13		37.565	8
	20.575	15		37.575	5
	20.585	9		37.585	4
	20.595	13		37.595	6
	20.605	11		37.605	7
	20.615	5		37.615	2
	20.625	12		37.625	4
	20.635	7		37.635	4
	20.645	11		37.645	4
	20.655	11		37.655	3
	20.665	8		37.665	8
	20.675	12		37.675	3
	20.685	4		37.685	5
	20.695	7		37.695	5
	20.705	11		37.705	3
	20.715	3		37.715	6
	20.725	3		37.725	7
	20.735	7		37.735	5
	20.745	8		37.745	4
	20.755	7		37.755	3
	20.765	10		37.765	4
	20.775	13		37.775	5
	20.785	10		37.785	10
	20.795	9		37.795	4
	20.805	6		37.805	6
	20.815	8		37.815	2
	20.825	7		37.825	8
	20.835	11		37.835	5
	20.845	10		37.845	1
	20.855	6		37.855	3
	20.865	9		37.865	4
	20.875	14		37.875	2
	20.885	10		37.885	5
	20.895	9		37.895	3
	20.905	12		37.905	2
	20.915	8		37.915	3
	20.925	10		37.925	5
	20.935	7		37.935	8
	20.945	8		37.945	4
	20.955	10		37.955	6
	20.965	13		37.965	11
	20.975	15		37.975	1
	20.985	9		37.985	5
	20.995	7		37.995	3
	21.005	8		38.005	3
	21.015	7		38.015	8
	21.025	9		38.025	3
	21.035	7		38.035	5
	21.045	8		38.045	6
	21.055	8		38.055	3
	21.065	2		38.065	6
	21.075	9		38.075	1
	21.085	5		38.085	7
	21.095	6		38.095	6
	21.105	8		38.105	4
	21.115	13		38.115	4
	21.125	7		38.125	7
	21.135	6		38.135	5
	21.145	12		38.145	7
	21.155	10		38.155	9
	21.165	19		38.165	7
	21.175	15		38.175	7
	21.185	8		38.185	8
	21.195	14		38.195	6
	21.205	7		38.205	5
	21.215	12		38.215	5
	21.225	5		38.225	7
	21.235	12		38.235	5
	21.245	7		38.245	0
	21.255	9		38.255	10
	21.265	12		38.265	3
	21.275	7		38.275	11
	21.285	12		38.285	8
	21.295	12		38.295	4
	21.305	11		38.305	3
	21.315	10		38.315	4
	21.325	4		38.325	7
	21.335	12		38.335	5
	21.345	8		38.345	6
	21.355	13		38.355	3
	21.365	9		38.365	5
	21.375	9		38.375	10
	21.385	6		38.385	8
	21.395	8		38.395	5
	21.405	8		38.405	3
	21.415	5		38.415	3
	21.425	12		38.425	5
	21.435	5		38.435	5
	21.445	7		38.445	4
	21.455	6		38.455	9
	21.465	11		38.465	10
	21.475	11		38.475	1
	21.485	7		38.485	5
	21.495	4		38.495	4
	21.505	7		38.505	3
	21.515	8		38.515	7
	21.525	11		38.525	2
	21.535	9		38.535	6
	21.545	14		38.545	12
	21.555	10		38.555	2
	21.565	14		38.565	5
	21.575	11		38.575	8
	21.585	15		38.585	4
	21.595	5		38.595	7
	21.605	15		38.605	9
	21.615	20		38.615	3
	21.625	13		38.625	4
	21.635	15		38.635	2
	21.645	14		38.645	3
	21.655	13		38.655	1
	21.665	9		38.665	3
	21.675	16		38.675	6
	21.685	12		38.685	5
	21.695	10		38.695	3
	21.705	13		38.705	5
	21.715	12		38.715	4
	21.725	16		38.725	5
	21.735	7		38.735	5
	21.745	5		38.745	8
	21.755	5		38.755	5
	21.765	7		38.765	1
	21.775	9		38.775	10
	21.785	12		38.785	6
	21.795	2		38.795	3
	21.805	5		38.805	2
	21.815	6		38.815	3
	21.825	5		38.825	6
	21.835	5		38.835	9
	21.845	6		38.845	3
	21.855	8		38.855	5
	21.865	9		38.865	7
	21.875	10		38.875	4
	21.885	12		38.885	4
	21.895	10		38.895	5
	21.905	12		38.905	4
	21.915	12		38.915	2
	21.925	18		38.925	3
	21.935	15		38.935	5
	21.945	11		38.945	9
	21.955	13		38.955	4
	21.965	13		38.965	5
	21.975	17		38.975	3
	21.985	11		38.985	6
	21.995	14		38.995	3
	22.005	11		39.005	10
	22.015	23		39.015	6
	22.025	15		39.025	8
	22.035	10		39.035	4
	22.045	18		39.045	7
	22.055	12		39.055	5
	22.065	19		39.065	7
	22.075	17		39.075	10
	22.085	7		39.085	4
	22.095	13		39.095	4
	22.105	15		39.105	6
	22.115	12		39.115	7
	22.125	13		39.125	7
	22.135	11		39.135	5
	22.145	11		39.145	8
	22.155	9		39.155	3
	22.165	6		39.165	7
	22.175	6		39.175	9
	22.185	6		39.185	6
	22.195	10		39.195	3
	22.205	10		39.205	3
	22.215	11		39.215	6
	22.225	17		39.225	6
	22.235	15		39.235	8
	22.245	16		39.245	4
	22.255	19		39.255	7
	22.265	24		39.265	6
	22.275	12		39.275	9
	22.285	25		39.285	6
	22.295	25		39.295	5
	22.305	27		39.305	6
	22.315	27		39.315	4
	22.325	25		39.325	3
	22.335	42		39.335	3
	22.345	36		39.345	12
	22.355	41		39.355	3
	22.365	35		39.365	6
	22.375	34		39.375	8
	22.385	34		39.385	6
	22.395	22		39.395	6
	22.405	27		39.405	7
	22.415	30		39.415	8
	22.425	30		39.425	4
	22.435	28		39.435	6
	22.445	21		39.445	4
	22.455	20		39.455	9
	22.465	19		39.465	5
	22.475	19		39.475	6
	22.485	21		39.485	3
	22.495	14		39.495	7
	22.505	32		39.505	2
	22.515	20		39.515	6
	22.525	27		39.525	8
	22.535	24		39.535	5
	22.545	20		39.545	6
	22.555	37		39.555	10
	22.565	41		39.565	7
	22.575	38		39.575	5
	22.585	43		39.585	4
	22.595	50		39.595	6
	22.605	49		39.605	6
	22.615	61		39.615	8
	22.625	69		39.625	5
	22.635	83		39.635	4
	22.645	106		39.645	6
	22.655	77		39.655	7
	22.665	80		39.665	3
	22.675	103		39.675	9
	22.685	108		39.685	7
	22.695	104		39.695	2
	22.705	108		39.705	3
	22.715	131		39.715	7
	22.725	110		39.725	4
	22.735	130		39.735	3
	22.745	134		39.745	5
	22.755	139		39.755	5
	22.765	146		39.765	5
	22.775	164		39.775	3
	22.785	168		39.785	6
	22.795	167		39.795	6
	22.805	202		39.805	9
	22.815	221		39.815	5
	22.825	240		39.825	7
	22.835	273		39.835	4
	22.845	274		39.845	5
	22.855	332		39.855	4
	22.865	394		39.865	7
	22.875	496		39.875	3
	22.885	559		39.885	5
	22.895	645		39.895	6
	22.905	918		39.905	5
	22.915	1177		39.915	3
	22.925	1427		39.925	5
	22.935	2117		39.935	1
	22.945	2940		39.945	4
	22.955	4286		39.955	3
	22.965	7855		39.965	3
	22.975	20896		39.975	6
	22.985	106220		39.985	7
[truncated: 6,393 more rows]

## Sheet: Figure 10a
Nd4Ni3O10 / NdGaO3 (+6% Nd)	two-theta (angle)	Intensity (counts)	Nd4Ni3O10 / NdGaO3 (+3% Nd)	two-theta (angle)	Intensity (counts)	Nd4Ni3O10 / NdGaO3 (optimal)	two-theta (angle)	Intensity (counts)	Nd4Ni3O10 / NdGaO3 (-3% Nd)	two-theta (angle)	Intensity (counts)	Nd4Ni3O10 / NdGaO3 (-6% Nd)	two-theta (angle)	Intensity (counts)
	15.005	10		10.005	16		10.005	21		10.005	7		15.005	17
	15.015	11		10.015	18		10.015	23		10.015	18		15.015	12
	15.025	12		10.025	20		10.025	21		10.025	17		15.025	12
	15.035	19		10.035	9		10.035	27		10.035	12		15.035	11
	15.045	9		10.045	17		10.045	25		10.045	14		15.045	11
	15.055	19		10.055	15		10.055	21		10.055	9		15.055	11
	15.065	18		10.065	9		10.065	28		10.065	17		15.065	21
	15.075	10		10.075	17		10.075	30		10.075	15		15.075	13
	15.085	11		10.085	15		10.085	24		10.085	12		15.085	12
	15.095	16		10.095	13		10.095	22		10.095	22		15.095	12
	15.105	19		10.105	22		10.105	22		10.105	11		15.105	17
	15.115	12		10.115	19		10.115	28		10.115	16		15.115	17
	15.125	9		10.125	21		10.125	16		10.125	12		15.125	17
	15.135	13		10.135	18		10.135	22		10.135	17		15.135	1
	15.145	10		10.145	21		10.145	20		10.145	12		15.145	18
	15.155	19		10.155	20		10.155	28		10.155	18		15.155	14
	15.165	16		10.165	14		10.165	20		10.165	25		15.165	9
	15.175	14		10.175	11		10.175	29		10.175	21		15.175	12
	15.185	14		10.185	19		10.185	28		10.185	14		15.185	15
	15.195	10		10.195	18		10.195	29		10.195	7		15.195	9
	15.205	14		10.205	16		10.205	26		10.205	16		15.205	14
	15.215	12		10.215	19		10.215	32		10.215	11		15.215	12
	15.225	23		10.225	15		10.225	22		10.225	9		15.225	14
	15.235	12		10.235	13		10.235	21		10.235	12		15.235	18
	15.245	15		10.245	12		10.245	33		10.245	21		15.245	15
	15.255	10		10.255	19		10.255	33		10.255	14		15.255	12
	15.265	13		10.265	13		10.265	22		10.265	22		15.265	14
	15.275	16		10.275	12		10.275	26		10.275	12		15.275	11
	15.285	10		10.285	15		10.285	25		10.285	20		15.285	19
	15.295	14		10.295	18		10.295	12		10.295	24		15.295	9
	15.305	14		10.305	23		10.305	20		10.305	16		15.305	14
	15.315	12		10.315	13		10.315	25		10.315	13		15.315	15
	15.325	17		10.325	13		10.325	17		10.325	11		15.325	17
	15.335	8		10.335	13		10.335	28		10.335	21		15.335	14
	15.345	20		10.345	12		10.345	19		10.345	14		15.345	13
	15.355	11		10.355	19		10.355	23		10.355	23		15.355	12
	15.365	22		10.365	17		10.365	26		10.365	13		15.365	13
	15.375	8		10.375	8		10.375	22		10.375	11		15.375	12
	15.385	11		10.385	13		10.385	15		10.385	13		15.385	11
	15.395	11		10.395	23		10.395	26		10.395	18		15.395	8
	15.405	16		10.405	19		10.405	17		10.405	21		15.405	8
	15.415	11		10.415	19		10.415	25		10.415	8		15.415	13
	15.425	7		10.425	18		10.425	27		10.425	17		15.425	10
	15.435	8		10.435	14		10.435	30		10.435	13		15.435	13
	15.445	7		10.445	13		10.445	30		10.445	15		15.445	11
	15.455	8		10.455	20		10.455	19		10.455	13		15.455	16
	15.465	10		10.465	17		10.465	24		10.465	15		15.465	17
	15.475	14		10.475	17		10.475	35		10.475	9		15.475	16
	15.485	9		10.485	19		10.485	32		10.485	13		15.485	19
	15.495	17		10.495	11		10.495	32		10.495	15		15.495	16
	15.505	12		10.505	8		10.505	23		10.505	13		15.505	18
	15.515	20		10.515	13		10.515	21		10.515	6		15.515	11
	15.525	14		10.525	17		10.525	24		10.525	13		15.525	19
	15.535	17		10.535	15		10.535	25		10.535	10		15.535	18
	15.545	10		10.545	12		10.545	28		10.545	16		15.545	18
	15.555	9		10.555	18		10.555	17		10.555	13		15.555	18
	15.565	16		10.565	17		10.565	29		10.565	17		15.565	15
	15.575	13		10.575	13		10.575	38		10.575	17		15.575	10
	15.585	17		10.585	9		10.585	27		10.585	16		15.585	22
	15.595	18		10.595	15		10.595	22		10.595	10		15.595	15
	15.605	13		10.605	14		10.605	15		10.605	13		15.605	14
	15.615	11		10.615	17		10.615	33		10.615	9		15.615	13
	15.625	12		10.625	20		10.625	16		10.625	16		15.625	16
	15.635	9		10.635	15		10.635	25		10.635	20		15.635	16
	15.645	9		10.645	12		10.645	27		10.645	12		15.645	10
	15.655	17		10.655	15		10.655	25		10.655	17		15.655	12
	15.665	10		10.665	19		10.665	27		10.665	30		15.665	20
	15.675	15		10.675	10		10.675	23		10.675	14		15.675	15
	15.685	19		10.685	20		10.685	29		10.685	12		15.685	10
	15.695	11		10.695	23		10.695	17		10.695	12		15.695	20
	15.705	14		10.705	18		10.705	24		10.705	12		15.705	10
	15.715	16		10.715	19		10.715	22		10.715	12		15.715	16
	15.725	14		10.725	13		10.725	22		10.725	22		15.725	10
	15.735	10		10.735	14		10.735	23		10.735	9		15.735	23
	15.745	11		10.745	14		10.745	21		10.745	17		15.745	19
	15.755	11		10.755	13		10.755	19		10.755	18		15.755	9
	15.765	9		10.765	21		10.765	20		10.765	10		15.765	13
	15.775	22		10.775	10		10.775	17		10.775	16		15.775	13
	15.785	9		10.785	15		10.785	21		10.785	16		15.785	13
	15.795	11		10.795	16		10.795	30		10.795	16		15.795	16
	15.805	15		10.805	18		10.805	27		10.805	17		15.805	15
	15.815	16		10.815	11		10.815	20		10.815	10		15.815	26
	15.825	10		10.825	15		10.825	31		10.825	15		15.825	15
	15.835	11		10.835	11		10.835	18		10.835	18		15.835	18
	15.845	13		10.845	15		10.845	25		10.845	15		15.845	13
	15.855	9		10.855	14		10.855	25		10.855	15		15.855	11
	15.865	10		10.865	18		10.865	21		10.865	10		15.865	10
	15.875	14		10.875	9		10.875	22		10.875	12		15.875	16
	15.885	19		10.885	13		10.885	18		10.885	16		15.885	11
	15.895	11		10.895	16		10.895	13		10.895	14		15.895	15
	15.905	10		10.905	16		10.905	27		10.905	15		15.905	11
	15.915	12		10.915	7		10.915	22		10.915	16		15.915	16
	15.925	16		10.925	21		10.925	30		10.925	14		15.925	16
	15.935	13		10.935	13		10.935	27		10.935	13		15.935	19
	15.945	15		10.945	19		10.945	30		10.945	12		15.945	16
	15.955	9		10.955	18		10.955	27		10.955	16		15.955	12
	15.965	16		10.965	18		10.965	23		10.965	18		15.965	16
	15.975	15		10.975	24		10.975	16		10.975	11		15.975	19
	15.985	9		10.985	8		10.985	20		10.985	16		15.985	15
	15.995	12		10.995	15		10.995	18		10.995	14		15.995	12
	16.005	12		11.005	17		11.005	33		11.005	9		16.005	6
	16.015	12		11.015	12		11.015	25		11.015	13		16.015	13
	16.025	15		11.025	16		11.025	25		11.025	8		16.025	15
	16.035	6		11.035	17		11.035	22		11.035	13		16.035	18
	16.045	15		11.045	16		11.045	21		11.045	17		16.045	10
	16.055	10		11.055	9		11.055	21		11.055	15		16.055	13
	16.065	18		11.065	13		11.065	25		11.065	10		16.065	14
	16.075	13		11.075	18		11.075	18		11.075	17		16.075	18
	16.085	10		11.085	11		11.085	26		11.085	15		16.085	16
	16.095	23		11.095	9		11.095	20		11.095	11		16.095	16
	16.105	6		11.105	13		11.105	24		11.105	12		16.105	15
	16.115	17		11.115	13		11.115	21		11.115	18		16.115	9
	16.125	13		11.125	14		11.125	26		11.125	15		16.125	9
	16.135	13		11.135	18		11.135	32		11.135	11		16.135	19
	16.145	17		11.145	14		11.145	23		11.145	12		16.145	13
	16.155	13		11.155	8		11.155	22		11.155	10		16.155	15
	16.165	15		11.165	15		11.165	25		11.165	14		16.165	13
	16.175	14		11.175	8		11.175	15		11.175	19		16.175	7
	16.185	8		11.185	15		11.185	24		11.185	17		16.185	19
	16.195	12		11.195	15		11.195	20		11.195	17		16.195	6
	16.205	10		11.205	14		11.205	17		11.205	20		16.205	12
	16.215	20		11.215	13		11.215	25		11.215	13		16.215	8
	16.225	10		11.225	16		11.225	20		11.225	15		16.225	10
	16.235	8		11.235	17		11.235	18		11.235	16		16.235	17
	16.245	11		11.245	11		11.245	26		11.245	17		16.245	14
	16.255	15		11.255	19		11.255	17		11.255	9		16.255	12
	16.265	17		11.265	15		11.265	26		11.265	16		16.265	17
	16.275	10		11.275	16		11.275	16		11.275	22		16.275	13
	16.285	14		11.285	17		11.285	17		11.285	19		16.285	13
	16.295	12		11.295	15		11.295	22		11.295	16		16.295	22
	16.305	12		11.305	18		11.305	19		11.305	9		16.305	14
	16.315	17		11.315	11		11.315	26		11.315	12		16.315	17
	16.325	15		11.325	18		11.325	19		11.325	8		16.325	10
	16.335	16		11.335	12		11.335	19		11.335	11		16.335	18
	16.345	20		11.345	13		11.345	29		11.345	9		16.345	10
	16.355	11		11.355	12		11.355	31		11.355	14		16.355	14
	16.365	13		11.365	12		11.365	19		11.365	11		16.365	16
	16.375	19		11.375	13		11.375	23		11.375	16		16.375	8
	16.385	10		11.385	17		11.385	24		11.385	14		16.385	13
	16.395	6		11.395	17		11.395	25		11.395	18		16.395	7
	16.405	17		11.405	10		11.405	20		11.405	23		16.405	14
	16.415	17		11.415	16		11.415	28		11.415	13		16.415	12
	16.425	15		11.425	11		11.425	27		11.425	17		16.425	14
	16.435	14		11.435	13		11.435	25		11.435	14		16.435	14
	16.445	9		11.445	12		11.445	19		11.445	13		16.445	14
	16.455	13		11.455	17		11.455	17		11.455	14		16.455	16
	16.465	12		11.465	13		11.465	24		11.465	14		16.465	17
	16.475	11		11.475	13		11.475	22		11.475	18		16.475	9
	16.485	15		11.485	11		11.485	21		11.485	14		16.485	14
	16.495	20		11.495	20		11.495	30		11.495	16		16.495	12
	16.505	11		11.505	8		11.505	18		11.505	16		16.505	19
	16.515	6		11.515	9		11.515	32		11.515	12		16.515	20
	16.525	11		11.525	17		11.525	29		11.525	13		16.525	13
	16.535	10		11.535	23		11.535	28		11.535	14		16.535	17
	16.545	13		11.545	9		11.545	24		11.545	15		16.545	12
	16.555	12		11.555	18		11.555	27		11.555	7		16.555	11
	16.565	19		11.565	12		11.565	21		11.565	14		16.565	9
	16.575	14		11.575	12		11.575	18		11.575	17		16.575	9
	16.585	11		11.585	13		11.585	20		11.585	17		16.585	14
	16.595	7		11.595	14		11.595	22		11.595	11		16.595	9
	16.605	7		11.605	16		11.605	21		11.605	14		16.605	11
	16.615	8		11.615	16		11.615	27		11.615	18		16.615	20
	16.625	16		11.625	16		11.625	25		11.625	15		16.625	17
	16.635	17		11.635	16		11.635	26		11.635	14		16.635	13
	16.645	13		11.645	19		11.645	20		11.645	15		16.645	18
	16.655	12		11.655	16		11.655	19		11.655	16		16.655	16
	16.665	7		11.665	14		11.665	29		11.665	10		16.665	17
	16.675	10		11.675	18		11.675	25		11.675	17		16.675	14
	16.685	15		11.685	12		11.685	24		11.685	18		16.685	9
	16.695	9		11.695	13		11.695	22		11.695	8		16.695	10
	16.705	13		11.705	13		11.705	30		11.705	17		16.705	18
	16.715	8		11.715	10		11.715	24		11.715	8		16.715	18
	16.725	14		11.725	10		11.725	22		11.725	14		16.725	12
	16.735	11		11.735	17		11.735	19		11.735	12		16.735	21
	16.745	8		11.745	18		11.745	22		11.745	19		16.745	7
	16.755	12		11.755	10		11.755	19		11.755	9		16.755	15
	16.765	15		11.765	7		11.765	21		11.765	21		16.765	11
	16.775	19		11.775	19		11.775	25		11.775	17		16.775	15
	16.785	9		11.785	19		11.785	21		11.785	10		16.785	13
	16.795	15		11.795	17		11.795	18		11.795	19		16.795	13
	16.805	9		11.805	15		11.805	24		11.805	17		16.805	7
	16.815	13		11.815	9		11.815	21		11.815	13		16.815	16
	16.825	10		11.825	10		11.825	35		11.825	15		16.825	12
	16.835	8		11.835	15		11.835	33		11.835	14		16.835	13
	16.845	15		11.845	19		11.845	27		11.845	10		16.845	14
	16.855	10		11.855	10		11.855	26		11.855	19		16.855	10
	16.865	10		11.865	17		11.865	24		11.865	9		16.865	12
	16.875	16		11.875	14		11.875	21		11.875	18		16.875	11
	16.885	6		11.885	23		11.885	31		11.885	17		16.885	13
	16.895	11		11.895	27		11.895	31		11.895	13		16.895	12
	16.905	11		11.905	14		11.905	23		11.905	16		16.905	8
	16.915	13		11.915	12		11.915	22		11.915	20		16.915	18
	16.925	12		11.925	14		11.925	20		11.925	17		16.925	12
	16.935	8		11.935	11		11.935	23		11.935	14		16.935	10
	16.945	14		11.945	11		11.945	23		11.945	15		16.945	11
	16.955	14		11.955	14		11.955	22		11.955	21		16.955	13
	16.965	14		11.965	13		11.965	19		11.965	7		16.965	14
	16.975	9		11.975	14		11.975	19		11.975	15		16.975	12
	16.985	13		11.985	18		11.985	20		11.985	16		16.985	9
	16.995	14		11.995	13		11.995	15		11.995	7		16.995	19
	17.005	9		12.005	7		12.005	22		12.005	19		17.005	13
	17.015	16		12.015	15		12.015	17		12.015	19		17.015	15
	17.025	13		12.025	11		12.025	25		12.025	14		17.025	15
	17.035	12		12.035	14		12.035	21		12.035	16		17.035	13
	17.045	5		12.045	13		12.045	24		12.045	19		17.045	8
	17.055	10		12.055	7		12.055	24		12.055	14		17.055	7
	17.065	18		12.065	12		12.065	24		12.065	10		17.065	15
	17.075	9		12.075	13		12.075	18		12.075	12		17.075	15
	17.085	11		12.085	17		12.085	15		12.085	15		17.085	10
	17.095	14		12.095	20		12.095	24		12.095	14		17.095	12
	17.105	12		12.105	18		12.105	23		12.105	18		17.105	15
	17.115	11		12.115	13		12.115	27		12.115	11		17.115	24
	17.125	12		12.125	17		12.125	33		12.125	13		17.125	16
	17.135	12		12.135	25		12.135	18		12.135	16		17.135	15
	17.145	11		12.145	17		12.145	19		12.145	12		17.145	10
	17.155	20		12.155	13		12.155	28		12.155	18		17.155	9
	17.165	13		12.165	13		12.165	16		12.165	13		17.165	6
	17.175	14		12.175	23		12.175	29		12.175	17		17.175	11
	17.185	10		12.185	20		12.185	28		12.185	15		17.185	18
	17.195	14		12.195	16		12.195	17		12.195	11		17.195	8
	17.205	14		12.205	15		12.205	28		12.205	16		17.205	19
	17.215	13		12.215	15		12.215	22		12.215	14		17.215	14
	17.225	10		12.225	12		12.225	34		12.225	22		17.225	9
	17.235	13		12.235	11		12.235	32		12.235	7		17.235	12
	17.245	10		12.245	15		12.245	23		12.245	10		17.245	16
	17.255	11		12.255	16		12.255	24		12.255	14		17.255	12
	17.265	10		12.265	8		12.265	27		12.265	15		17.265	10
	17.275	10		12.275	12		12.275	27		12.275	9		17.275	13
	17.285	15		12.285	11		12.285	25		12.285	14		17.285	5
	17.295	14		12.295	11		12.295	18		12.295	17		17.295	10
	17.305	17		12.305	15		12.305	22		12.305	9		17.305	16
	17.315	11		12.315	14		12.315	25		12.315	9		17.315	15
	17.325	9		12.325	15		12.325	23		12.325	16		17.325	10
	17.335	12		12.335	16		12.335	21		12.335	15		17.335	11
	17.345	16		12.345	13		12.345	27		12.345	16		17.345	9
	17.355	3		12.355	17		12.355	17		12.355	13		17.355	10
	17.365	13		12.365	18		12.365	36		12.365	18		17.365	10
	17.375	11		12.375	14		12.375	19		12.375	9		17.375	11
	17.385	15		12.385	10		12.385	25		12.385	17		17.385	20
	17.395	16		12.395	23		12.395	21		12.395	13		17.395	11
	17.405	10		12.405	15		12.405	27		12.405	13		17.405	15
	17.415	9		12.415	14		12.415	23		12.415	20		17.415	9
	17.425	10		12.425	17		12.425	36		12.425	16		17.425	10
	17.435	15		12.435	9		12.435	22		12.435	15		17.435	12
	17.445	5		12.445	20		12.445	27		12.445	12		17.445	13
	17.455	13		12.455	18		12.455	30		12.455	19		17.455	16
	17.465	11		12.465	15		12.465	31		12.465	17		17.465	13
	17.475	15		12.475	14		12.475	32		12.475	13		17.475	12
	17.485	13		12.485	20		12.485	34		12.485	13		17.485	19
	17.495	12		12.495	9		12.495	26		12.495	13		17.495	9
	17.505	10		12.505	13		12.505	33		12.505	18		17.505	16
	17.515	9		12.515	15		12.515	25		12.515	17		17.515	8
	17.525	12		12.525	13		12.525	39		12.525	13		17.525	13
	17.535	10		12.535	22		12.535	27		12.535	14		17.535	17
	17.545	8		12.545	10		12.545	26		12.545	20		17.545	10
	17.555	13		12.555	17		12.555	30		12.555	14		17.555	11
	17.565	15		12.565	15		12.565	30		12.565	13		17.565	14
	17.575	8		12.575	14		12.575	27		12.575	16		17.575	11
	17.585	16		12.585	17		12.585	41		12.585	16		17.585	8
	17.595	19		12.595	15		12.595	23		12.595	15		17.595	10
	17.605	14		12.605	17		12.605	31		12.605	30		17.605	14
	17.615	13		12.615	8		12.615	25		12.615	9		17.615	9
	17.625	12		12.625	9		12.625	35		12.625	10		17.625	10
	17.635	12		12.635	16		12.635	34		12.635	11		17.635	9
	17.645	12		12.645	14		12.645	33		12.645	12		17.645	5
	17.655	9		12.655	12		12.655	28		12.655	21		17.655	7
	17.665	6		12.665	15		12.665	35		12.665	8		17.665	9
	17.675	11		12.675	15		12.675	29		12.675	14		17.675	10
	17.685	7		12.685	13		12.685	35		12.685	15		17.685	13
	17.695	13		12.695	10		12.695	39		12.695	12		17.695	18
	17.705	6		12.705	15		12.705	41		12.705	11		17.705	8
	17.715	12		12.715	11		12.715	42		12.715	10		17.715	20
	17.725	8		12.725	14		12.725	38		12.725	11		17.725	11
	17.735	4		12.735	7		12.735	37		12.735	12		17.735	15
	17.745	9		12.745	8		12.745	35		12.745	8		17.745	10
	17.755	12		12.755	10		12.755	36		12.755	14		17.755	11
	17.765	7		12.765	11		12.765	31		12.765	16		17.765	13
	17.775	9		12.775	14		12.775	45		12.775	12		17.775	13
	17.785	9		12.785	9		12.785	33		12.785	12		17.785	11
	17.795	10		12.795	9		12.795	36		12.795	16		17.795	21
	17.805	11		12.805	18		12.805	43		12.805	12		17.805	12
	17.815	14		12.815	10		12.815	45		12.815	12		17.815	17
	17.825	7		12.825	12		12.825	41		12.825	9		17.825	18
	17.835	11		12.835	9		12.835	36		12.835	17		17.835	12
	17.845	12		12.845	23		12.845	45		12.845	11		17.845	8
	17.855	12		12.855	20		12.855	37		12.855	13		17.855	14
	17.865	8		12.865	5		12.865	37		12.865	10		17.865	12
	17.875	13		12.875	13		12.875	51		12.875	15		17.875	9
	17.885	11		12.885	13		12.885	38		12.885	22		17.885	13
	17.895	9		12.895	15		12.895	47		12.895	18		17.895	8
	17.905	9		12.905	15		12.905	40		12.905	19		17.905	13
	17.915	14		12.915	8		12.915	35		12.915	18		17.915	9
	17.925	15		12.925	16		12.925	45		12.925	14		17.925	14
	17.935	9		12.935	13		12.935	52		12.935	9		17.935	11
	17.945	11		12.945	12		12.945	41		12.945	12		17.945	12
	17.955	8		12.955	10		12.955	40		12.955	11		17.955	14
	17.965	9		12.965	16		12.965	44		12.965	22		17.965	11
	17.975	15		12.975	12		12.975	36		12.975	9		17.975	13
	17.985	7		12.985	13		12.985	45		12.985	25		17.985	13
	17.995	10		12.995	19		12.995	41		12.995	19		17.995	10
	18.005	11		13.005	11		13.005	32		13.005	11		18.005	11
	18.015	16		13.015	18		13.015	46		13.015	16		18.015	11
	18.025	11		13.025	15		13.025	35		13.025	14		18.025	11
	18.035	15		13.035	15		13.035	39		13.035	12		18.035	13
	18.045	14		13.045	13		13.045	53		13.045	11		18.045	9
	18.055	10		13.055	20		13.055	38		13.055	20		18.055	16
	18.065	15		13.065	19		13.065	39		13.065	14		18.065	10
	18.075	10		13.075	13		13.075	41		13.075	22		18.075	19
	18.085	7		13.085	19		13.085	44		13.085	17		18.085	10
	18.095	8		13.095	12		13.095	42		13.095	10		18.095	12
	18.105	16		13.105	15		13.105	33		13.105	8		18.105	6
	18.115	14		13.115	15		13.115	44		13.115	16		18.115	13
	18.125	4		13.125	23		13.125	45		13.125	13		18.125	6
	18.135	15		13.135	13		13.135	45		13.135	16		18.135	12
	18.145	13		13.145	14		13.145	27		13.145	14		18.145	13
	18.155	12		13.155	14		13.155	34		13.155	18		18.155	4
	18.165	7		13.165	16		13.165	34		13.165	22		18.165	9
	18.175	17		13.175	17		13.175	39		13.175	17		18.175	7
	18.185	10		13.185	11		13.185	29		13.185	15		18.185	8
	18.195	6		13.195	13		13.195	38		13.195	17		18.195	9
	18.205	9		13.205	9		13.205	41		13.205	15		18.205	11
	18.215	6		13.215	15		13.215	39		13.215	17		18.215	16
	18.225	12		13.225	16		13.225	26		13.225	21		18.225	10
	18.235	14		13.235	11		13.235	41		13.235	16		18.235	8
	18.245	11		13.245	16		13.245	25		13.245	14		18.245	13
	18.255	11		13.255	14		13.255	38		13.255	11		18.255	9
	18.265	15		13.265	8		13.265	45		13.265	15		18.265	9
	18.275	12		13.275	15		13.275	37		13.275	18		18.275	11
	18.285	13		13.285	19		13.285	28		13.285	22		18.285	17
	18.295	12		13.295	11		13.295	31		13.295	20		18.295	11
	18.305	11		13.305	22		13.305	47		13.305	11		18.305	17
	18.315	10		13.315	15		13.315	33		13.315	15		18.315	15
	18.325	17		13.325	11		13.325	34		13.325	10		18.325	16
	18.335	8		13.335	19		13.335	28		13.335	11		18.335	10
	18.345	7		13.345	15		13.345	28		13.345	20		18.345	15
	18.355	10		13.355	14		13.355	36		13.355	11		18.355	6
	18.365	12		13.365	14		13.365	40		13.365	12		18.365	10
	18.375	9		13.375	7		13.375	39		13.375	7		18.375	16
	18.385	13		13.385	11		13.385	47		13.385	14		18.385	9
	18.395	14		13.395	16		13.395	28		13.395	17		18.395	13
	18.405	8		13.405	16		13.405	29		13.405	6		18.405	8
	18.415	10		13.415	16		13.415	37		13.415	17		18.415	8
	18.425	13		13.425	14		13.425	40		13.425	8		18.425	11
	18.435	10		13.435	8		13.435	25		13.435	14		18.435	8
	18.445	13		13.445	12		13.445	30		13.445	11		18.445	10
	18.455	6		13.455	19		13.455	32		13.455	13		18.455	6
	18.465	6		13.465	16		13.465	22		13.465	12		18.465	16
	18.475	11		13.475	9		13.475	36		13.475	14		18.475	11
	18.485	16		13.485	21		13.485	38		13.485	10		18.485	10
	18.495	11		13.495	14		13.495	35		13.495	12		18.495	5
	18.505	9		13.505	11		13.505	33		13.505	19		18.505	17
	18.515	7		13.515	9		13.515	32		13.515	16		18.515	11
	18.525	12		13.525	14		13.525	41		13.525	16		18.525	11
	18.535	18		13.535	14		13.535	21		13.535	13		18.535	9
	18.545	13		13.545	9		13.545	29		13.545	17		18.545	5
	18.555	6		13.555	13		13.555	37		13.555	13		18.555	10
	18.565	9		13.565	14		13.565	31		13.565	11		18.565	8
	18.575	4		13.575	11		13.575	29		13.575	12		18.575	14
	18.585	10		13.585	13		13.585	22		13.585	15		18.585	13
	18.595	16		13.595	14		13.595	20		13.595	13		18.595	8
	18.605	11		13.605	15		13.605	20		13.605	21		18.605	9
	18.615	14		13.615	16		13.615	30		13.615	11		18.615	15
	18.625	5		13.625	12		13.625	27		13.625	12		18.625	15
	18.635	13		13.635	10		13.635	26		13.635	13		18.635	11
	18.645	9		13.645	18		13.645	34		13.645	9		18.645	12
	18.655	13		13.655	14		13.655	25		13.655	24		18.655	18
	18.665	12		13.665	19		13.665	24		13.665	19		18.665	9
	18.675	8		13.675	20		13.675	27		13.675	17		18.675	14
	18.685	16		13.685	12		13.685	28		13.685	15		18.685	10
	18.695	10		13.695	8		13.695	20		13.695	13		18.695	9
	18.705	11		13.705	13		13.705	25		13.705	10		18.705	10
	18.715	8		13.715	14		13.715	24		13.715	10		18.715	4
	18.725	10		13.725	15		13.725	18		13.725	13		18.725	7
	18.735	14		13.735	15		13.735	23		13.735	6		18.735	14
	18.745	10		13.745	15		13.745	31		13.745	14		18.745	11
	18.755	8		13.755	16		13.755	28		13.755	15		18.755	10
	18.765	11		13.765	10		13.765	20		13.765	9		18.765	13
	18.775	10		13.775	14		13.775	16		13.775	14		18.775	9
	18.785	12		13.785	15		13.785	22		13.785	18		18.785	10
	18.795	15		13.795	10		13.795	24		13.795	12		18.795	11
	18.805	6		13.805	20		13.805	27		13.805	19		18.805	12
	18.815	6		13.815	16		13.815	34		13.815	14		18.815	13
	18.825	11		13.825	6		13.825	17		13.825	10		18.825	9
	18.835	10		13.835	13		13.835	34		13.835	12		18.835	11
	18.845	14		13.845	12		13.845	22		13.845	17		18.845	13
	18.855	17		13.855	13		13.855	25		13.855	9		18.855	14
	18.865	9		13.865	12		13.865	33		13.865	11		18.865	13
	18.875	11		13.875	17		13.875	18		13.875	16		18.875	7
	18.885	10		13.885	16		13.885	24		13.885	11		18.885	7
	18.895	13		13.895	12		13.895	28		13.895	24		18.895	8
	18.905	11		13.905	16		13.905	21		13.905	11		18.905	13
	18.915	12		13.915	10		13.915	20		13.915	16		18.915	11
	18.925	8		13.925	10		13.925	25		13.925	15		18.925	13
	18.935	17		13.935	17		13.935	22		13.935	19		18.935	10
	18.945	7		13.945	18		13.945	21		13.945	10		18.945	16
	18.955	7		13.955	12		13.955	22		13.955	16		18.955	7
	18.965	6		13.965	14		13.965	25		13.965	13		18.965	8
	18.975	8		13.975	11		13.975	26		13.975	10		18.975	8
	18.985	9		13.985	13		13.985	21		13.985	14		18.985	8
	18.995	12		13.995	15		13.995	21		13.995	14		18.995	12
	19.005	5		14.005	14		14.005	21		14.005	17		19.005	18
	19.015	12		14.015	10		14.015	18		14.015	13		19.015	10
	19.025	4		14.025	19		14.025	20		14.025	11		19.025	5
	19.035	9		14.035	17		14.035	25		14.035	14		19.035	7
	19.045	8		14.045	17		14.045	26		14.045	14		19.045	10
	19.055	8		14.055	13		14.055	21		14.055	11		19.055	14
	19.065	8		14.065	12		14.065	18		14.065	17		19.065	11
	19.075	5		14.075	15		14.075	21		14.075	9		19.075	12
	19.085	10		14.085	17		14.085	23		14.085	12		19.085	6
	19.095	9		14.095	11		14.095	22		14.095	15		19.095	14
	19.105	11		14.105	16		14.105	22		14.105	17		19.105	14
	19.115	12		14.115	14		14.115	37		14.115	6		19.115	12
	19.125	8		14.125	10		14.125	22		14.125	6		19.125	12
	19.135	6		14.135	17		14.135	32		14.135	9		19.135	14
	19.145	4		14.145	11		14.145	27		14.145	18		19.145	11
	19.155	9		14.155	10		14.155	35		14.155	5		19.155	9
	19.165	10		14.165	15		14.165	27		14.165	15		19.165	19
	19.175	12		14.175	8		14.175	21		14.175	6		19.175	15
	19.185	8		14.185	20		14.185	21		14.185	6		19.185	7
	19.195	16		14.195	18		14.195	27		14.195	15		19.195	11
	19.205	17		14.205	12		14.205	28		14.205	7		19.205	14
	19.215	12		14.215	14		14.215	17		14.215	11		19.215	7
	19.225	7		14.225	18		14.225	26		14.225	9		19.225	7
	19.235	14		14.235	13		14.235	22		14.235	17		19.235	8
	19.245	10		14.245	13		14.245	21		14.245	16		19.245	9
	19.255	7		14.255	13		14.255	26		14.255	11		19.255	17
	19.265	13		14.265	11		14.265	29		14.265	21		19.265	11
	19.275	11		14.275	17		14.275	22		14.275	15		19.275	15
	19.285	9		14.285	14		14.285	28		14.285	16		19.285	6
	19.295	6		14.295	10		14.295	26		14.295	10		19.295	15
	19.305	14		14.305	18		14.305	31		14.305	18		19.305	11
	19.315	13		14.315	15		14.315	25		14.315	11		19.315	4
	19.325	10		14.325	14		14.325	25		14.325	12		19.325	11
	19.335	6		14.335	10		14.335	31		14.335	13		19.335	13
	19.345	10		14.345	19		14.345	22		14.345	15		19.345	16
	19.355	7		14.355	9		14.355	23		14.355	15		19.355	11
	19.365	9		14.365	15		14.365	21		14.365	14		19.365	22
	19.375	3		14.375	23		14.375	21		14.375	14		19.375	12
	19.385	10		14.385	14		14.385	16		14.385	16		19.385	10
	19.395	4		14.395	12		14.395	24		14.395	13		19.395	12
	19.405	10		14.405	12		14.405	36		14.405	11		19.405	16
	19.415	13		14.415	10		14.415	26		14.415	15		19.415	13
	19.425	11		14.425	20		14.425	25		14.425	14		19.425	13
	19.435	9		14.435	16		14.435	28		14.435	12		19.435	13
	19.445	12		14.445	19		14.445	28		14.445	16		19.445	9
	19.455	11		14.455	12		14.455	25		14.455	11		19.455	11
	19.465	10		14.465	14		14.465	27		14.465	7		19.465	14
	19.475	13		14.475	11		14.475	20		14.475	13		19.475	12
	19.485	8		14.485	12		14.485	26		14.485	13		19.485	13
	19.495	11		14.495	9		14.495	24		14.495	6		19.495	11
	19.505	10		14.505	15		14.505	28		14.505	12		19.505	11
	19.515	22		14.515	8		14.515	34		14.515	5		19.515	11
	19.525	16		14.525	11		14.525	25		14.525	13		19.525	5
	19.535	11		14.535	14		14.535	25		14.535	14		19.535	13
	19.545	10		14.545	9		14.545	20		14.545	15		19.545	10
	19.555	12		14.555	16		14.555	26		14.555	13		19.555	7
	19.565	7		14.565	17		14.565	29		14.565	16		19.565	5
	19.575	5		14.575	8		14.575	29		14.575	17		19.575	7
	19.585	10		14.585	15		14.585	25		14.585	13		19.585	15
	19.595	9		14.595	12		14.595	28		14.595	7		19.595	14
	19.605	8		14.605	23		14.605	25		14.605	17		19.605	6
	19.615	9		14.615	15		14.615	29		14.615	13		19.615	7
	19.625	9		14.625	10		14.625	15		14.625	18		19.625	9
	19.635	2		14.635	9		14.635	24		14.635	6		19.635	3
	19.645	14		14.645	17		14.645	27		14.645	15		19.645	7
	19.655	13		14.655	14		14.655	24		14.655	19		19.655	7
	19.665	4		14.665	16		14.665	24		14.665	16		19.665	18
	19.675	8		14.675	14		14.675	19		14.675	14		19.675	17
	19.685	18		14.685	11		14.685	30		14.685	7		19.685	12
	19.695	6		14.695	18		14.695	27		14.695	15		19.695	9
	19.705	6		14.705	10		14.705	21		14.705	9		19.705	10
	19.715	12		14.715	15		14.715	30		14.715	10		19.715	7
	19.725	10		14.725	17		14.725	30		14.725	18		19.725	11
	19.735	9		14.735	13		14.735	21		14.735	17		19.735	14
	19.745	7		14.745	18		14.745	28		14.745	15		19.745	13
	19.755	5		14.755	14		14.755	30		14.755	14		19.755	13
	19.765	9		14.765	15		14.765	21		14.765	14		19.765	4
	19.775	8		14.775	14		14.775	25		14.775	14		19.775	11
	19.785	10		14.785	15		14.785	23		14.785	13		19.785	10
	19.795	9		14.795	12		14.795	20		14.795	11		19.795	14
	19.805	6		14.805	12		14.805	19		14.805	11		19.805	11
	19.815	16		14.815	16		14.815	17		14.815	12		19.815	14
	19.825	9		14.825	11		14.825	27		14.825	9		19.825	4
	19.835	12		14.835	7		14.835	23		14.835	13		19.835	15
	19.845	10		14.845	6		14.845	23		14.845	13		19.845	13
	19.855	10		14.855	15		14.855	17		14.855	14		19.855	12
	19.865	14		14.865	13		14.865	26		14.865	13		19.865	12
	19.875	9		14.875	15		14.875	16		14.875	15		19.875	10
	19.885	8		14.885	11		14.885	19		14.885	11		19.885	7
	19.895	10		14.895	12		14.895	27		14.895	21		19.895	13
	19.905	10		14.905	12		14.905	20		14.905	14		19.905	8
	19.915	14		14.915	16		14.915	27		14.915	12		19.915	8
	19.925	18		14.925	24		14.925	23		14.925	17		19.925	8
	19.935	9		14.935	16		14.935	26		14.935	17		19.935	12
	19.945	8		14.945	12		14.945	28		14.945	14		19.945	10
	19.955	11		14.955	11		14.955	15		14.955	16		19.955	9
	19.965	12		14.965	7		14.965	26		14.965	18		19.965	10
	19.975	8		14.975	12		14.975	15		14.975	12		19.975	13
	19.985	7		14.985	16		14.985	13		14.985	8		19.985	10
	19.995	7		14.995	18		14.995	20		14.995	13		19.995	8
	20.005	6		15.005	18		15.005	26		15.005	10		20.005	9
	20.015	10		15.015	16		15.015	22		15.015	17		20.015	11
	20.025	4		15.025	13		15.025	18		15.025	11		20.025	9
	20.035	9		15.035	12		15.035	21		15.035	14		20.035	7
	20.045	18		15.045	15		15.045	19		15.045	18		20.045	7
	20.055	14		15.055	16		15.055	31		15.055	14		20.055	10
	20.065	9		15.065	14		15.065	22		15.065	10		20.065	10
	20.075	9		15.075	14		15.075	17		15.075	15		20.075	12
	20.085	6		15.085	14		15.085	18		15.085	16		20.085	8
	20.095	6		15.095	12		15.095	29		15.095	20		20.095	9
	20.105	3		15.105	14		15.105	24		15.105	10		20.105	11
	20.115	5		15.115	7		15.115	30		15.115	16		20.115	16
	20.125	10		15.125	11		15.125	12		15.125	16		20.125	15
	20.135	11		15.135	19		15.135	29		15.135	16		20.135	5
	20.145	16		15.145	8		15.145	22		15.145	13		20.145	7
	20.155	6		15.155	17		15.155	23		15.155	11		20.155	22
	20.165	5		15.165	17		15.165	25		15.165	15		20.165	10
	20.175	12		15.175	16		15.175	22		15.175	12		20.175	11
	20.185	12		15.185	5		15.185	28		15.185	17		20.185	13
	20.195	11		15.195	18		15.195	17		15.195	14		20.195	12
	20.205	9		15.205	15		15.205	26		15.205	14		20.205	12
	20.215	7		15.215	9		15.215	29		15.215	10		20.215	11
	20.225	11		15.225	10		15.225	34		15.225	11		20.225	18
	20.235	5		15.235	16		15.235	25		15.235	17		20.235	9
	20.245	9		15.245	18		15.245	28		15.245	9		20.245	8
	20.255	7		15.255	11		15.255	19		15.255	19		20.255	10
	20.265	10		15.265	15		15.265	32		15.265	14		20.265	11
	20.275	12		15.275	17		15.275	23		15.275	18		20.275	10
	20.285	9		15.285	10		15.285	20		15.285	10		20.285	11
	20.295	9		15.295	18		15.295	24		15.295	12		20.295	13
	20.305	9		15.305	11		15.305	21		15.305	16		20.305	9
	20.315	15		15.315	9		15.315	22		15.315	9		20.315	10
	20.325	9		15.325	15		15.325	32		15.325	14		20.325	14
	20.335	8		15.335	10		15.335	26		15.335	17		20.335	8
	20.345	5		15.345	13		15.345	15		15.345	13		20.345	13
	20.355	18		15.355	9		15.355	19		15.355	11		20.355	9
	20.365	5		15.365	14		15.365	20		15.365	10		20.365	10
	20.375	14		15.375	6		15.375	29		15.375	15		20.375	12
	20.385	12		15.385	11		15.385	23		15.385	8		20.385	12
	20.395	5		15.395	12		15.395	18		15.395	12		20.395	5
	20.405	6		15.405	13		15.405	29		15.405	14		20.405	14
	20.415	12		15.415	14		15.415	32		15.415	17		20.415	11
	20.425	11		15.425	11		15.425	21		15.425	16		20.425	6
	20.435	8		15.435	15		15.435	29		15.435	11		20.435	7
	20.445	18		15.445	12		15.445	17		15.445	11		20.445	17
	20.455	13		15.455	16		15.455	23		15.455	17		20.455	14
	20.465	7		15.465	8		15.465	20		15.465	8		20.465	15
	20.475	10		15.475	12		15.475	8		15.475	13		20.475	10
	20.485	10		15.485	14		15.485	23		15.485	7		20.485	16
	20.495	7		15.495	6		15.495	32		15.495	15		20.495	8
	20.505	10		15.505	14		15.505	17		15.505	7		20.505	11
	20.515	12		15.515	13		15.515	33		15.515	14		20.515	17
	20.525	12		15.525	6		15.525	22		15.525	18		20.525	6
	20.535	13		15.535	16		15.535	27		15.535	6		20.535	10
	20.545	7		15.545	18		15.545	31		15.545	10		20.545	10
	20.555	3		15.555	6		15.555	20		15.555	15		20.555	6
	20.565	7		15.565	17		15.565	17		15.565	18		20.565	11
	20.575	9		15.575	9		15.575	16		15.575	14		20.575	9
	20.585	5		15.585	15		15.585	25		15.585	12		20.585	12
	20.595	11		15.595	11		15.595	24		15.595	13		20.595	10
	20.605	6		15.605	11		15.605	24		15.605	19		20.605	10
	20.615	6		15.615	12		15.615	16		15.615	20		20.615	9
	20.625	10		15.625	7		15.625	24		15.625	19		20.625	12
	20.635	9		15.635	19		15.635	27		15.635	15		20.635	12
	20.645	8		15.645	19		15.645	25		15.645	9		20.645	9
	20.655	7		15.655	16		15.655	25		15.655	11		20.655	12
	20.665	4		15.665	10		15.665	28		15.665	9		20.665	12
	20.675	8		15.675	15		15.675	31		15.675	16		20.675	14
	20.685	8		15.685	12		15.685	21		15.685	11		20.685	15
	20.695	9		15.695	11		15.695	14		15.695	12		20.695	9
	20.705	13		15.705	16		15.705	23		15.705	15		20.705	9
	20.715	9		15.715	10		15.715	19		15.715	15		20.715	12
	20.725	11		15.725	12		15.725	20		15.725	12		20.725	7
	20.735	11		15.735	17		15.735	20		15.735	11		20.735	7
	20.745	12		15.745	12		15.745	20		15.745	11		20.745	10
	20.755	12		15.755	9		15.755	27		15.755	11		20.755	7
	20.765	11		15.765	13		15.765	26		15.765	14		20.765	10
	20.775	11		15.775	13		15.775	20		15.775	12		20.775	11
	20.785	11		15.785	15		15.785	17		15.785	22		20.785	6
	20.795	9		15.795	14		15.795	30		15.795	12		20.795	10
	20.805	20		15.805	14		15.805	15		15.805	9		20.805	9
	20.815	7		15.815	10		15.815	20		15.815	10		20.815	12
	20.825	7		15.825	13		15.825	22		15.825	13		20.825	10
	20.835	11		15.835	10		15.835	18		15.835	22		20.835	15
	20.845	6		15.845	12		15.845	25		15.845	14		20.845	8
	20.855	14		15.855	20		15.855	25		15.855	12		20.855	7
	20.865	17		15.865	11		15.865	21		15.865	10		20.865	14
	20.875	6		15.875	10		15.875	27		15.875	14		20.875	21
	20.885	9		15.885	15		15.885	28		15.885	12		20.885	9
	20.895	11		15.895	9		15.895	25		15.895	7		20.895	8
	20.905	12		15.905	16		15.905	34		15.905	13		20.905	11
	20.915	7		15.915	16		15.915	19		15.915	11		20.915	6
	20.925	10		15.925	13		15.925	16		15.925	11		20.925	10
	20.935	11		15.935	11		15.935	26		15.935	13		20.935	15
	20.945	10		15.945	13		15.945	21		15.945	12		20.945	5
	20.955	14		15.955	15		15.955	15		15.955	20		20.955	12
	20.965	12		15.965	13		15.965	27		15.965	8		20.965	11
	20.975	12		15.975	12		15.975	23		15.975	10		20.975	9
	20.985	11		15.985	14		15.985	27		15.985	12		20.985	16
	20.995	6		15.995	11		15.995	25		15.995	10		20.995	14
	21.005	9		16.005	21		16.005	25		16.005	8		21.005	10
	21.015	7		16.015	23		16.015	20		16.015	9		21.015	12
	21.025	4		16.025	19		16.025	20		16.025	17		21.025	9
	21.035	3		16.035	7		16.035	27		16.035	13		21.035	12
	21.045	9		16.045	13		16.045	22		16.045	8		21.045	6
	21.055	9		16.055	11		16.055	27		16.055	12		21.055	12
	21.065	11		16.065	13		16.065	21		16.065	13		21.065	8
	21.075	5		16.075	15		16.075	30		16.075	14		21.075	14
	21.085	5		16.085	13		16.085	24		16.085	11		21.085	13
	21.095	9		16.095	16		16.095	23		16.095	11		21.095	6
	21.105	7		16.105	12		16.105	27		16.105	9		21.105	9
	21.115	6		16.115	13		16.115	18		16.115	6		21.115	6
	21.125	17		16.125	14		16.125	23		16.125	11		21.125	5
	21.135	11		16.135	15		16.135	23		16.135	17		21.135	8
	21.145	6		16.145	10		16.145	26		16.145	10		21.145	12
	21.155	4		16.155	12		16.155	24		16.155	12		21.155	8
	21.165	12		16.165	10		16.165	26		16.165	14		21.165	10
	21.175	17		16.175	9		16.175	19		16.175	13		21.175	16
	21.185	6		16.185	12		16.185	20		16.185	10		21.185	5
	21.195	9		16.195	12		16.195	24		16.195	11		21.195	5
	21.205	7		16.205	12		16.205	17		16.205	12		21.205	8
	21.215	16		16.215	14		16.215	28		16.215	11		21.215	14
	21.225	11		16.225	13		16.225	8		16.225	17		21.225	10
	21.235	11		16.235	15		16.235	30		16.235	12		21.235	13
	21.245	8		16.245	16		16.245	22		16.245	7		21.245	11
	21.255	13		16.255	20		16.255	16		16.255	11		21.255	12
	21.265	14		16.265	8		16.265	25		16.265	15		21.265	7
	21.275	11		16.275	11		16.275	23		16.275	13		21.275	7
	21.285	8		16.285	11		16.285	17		16.285	12		21.285	11
	21.295	4		16.295	12		16.295	20		16.295	11		21.295	13
	21.305	10		16.305	10		16.305	20		16.305	17		21.305	10
	21.315	10		16.315	7		16.315	33		16.315	8		21.315	7
	21.325	19		16.325	16		16.325	30		16.325	18		21.325	8
	21.335	11		16.335	16		16.335	17		16.335	20		21.335	17
	21.345	8		16.345	7		16.345	31		16.345	11		21.345	11
	21.355	7		16.355	17		16.355	25		16.355	14		21.355	7
	21.365	10		16.365	9		16.365	20		16.365	11		21.365	13
	21.375	12		16.375	7		16.375	25		16.375	20		21.375	8
	21.385	8		16.385	9		16.385	27		16.385	22		21.385	16
	21.395	7		16.395	15		16.395	26		16.395	16		21.395	10
	21.405	8		16.405	7		16.405	20		16.405	3		21.405	12
	21.415	13		16.415	15		16.415	28		16.415	12		21.415	7
	21.425	10		16.425	11		16.425	33		16.425	15		21.425	16
	21.435	8		16.435	18		16.435	15		16.435	11		21.435	9
	21.445	9		16.445	17		16.445	16		16.445	11		21.445	8
	21.455	6		16.455	21		16.455	24		16.455	21		21.455	12
	21.465	8		16.465	13		16.465	21		16.465	11		21.465	9
	21.475	6		16.475	17		16.475	22		16.475	15		21.475	8
	21.485	11		16.485	10		16.485	17		16.485	18		21.485	11
	21.495	19		16.495	15		16.495	28		16.495	15		21.495	15
	21.505	15		16.505	15		16.505	24		16.505	9		21.505	11
	21.515	9		16.515	12		16.515	20		16.515	10		21.515	11
	21.525	9		16.525	16		16.525	20		16.525	10		21.525	9
	21.535	10		16.535	18		16.535	17		16.535	15		21.535	11
	21.545	6		16.545	10		16.545	23		16.545	9		21.545	12
	21.555	12		16.555	12		16.555	25		16.555	15		21.555	11
	21.565	9		16.565	10		16.565	27		16.565	14		21.565	7
	21.575	11		16.575	15		16.575	19		16.575	11		21.575	12
	21.585	7		16.585	12		16.585	22		16.585	13		21.585	5
	21.595	8		16.595	10		16.595	19		16.595	11		21.595	11
	21.605	7		16.605	20		16.605	19		16.605	12		21.605	14
	21.615	14		16.615	12		16.615	22		16.615	16		21.615	14
	21.625	13		16.625	11		16.625	23		16.625	15		21.625	15
	21.635	7		16.635	9		16.635	16		16.635	18		21.635	10
	21.645	5		16.645	11		16.645	19		16.645	7		21.645	18
	21.655	13		16.655	12		16.655	20		16.655	15		21.655	12
	21.665	15		16.665	13		16.665	24		16.665	7		21.665	7
	21.675	6		16.675	9		16.675	30		16.675	18		21.675	7
	21.685	11		16.685	11		16.685	19		16.685	15		21.685	10
	21.695	10		16.695	17		16.695	16		16.695	7		21.695	14
	21.705	10		16.705	11		16.705	19		16.705	11		21.705	11
	21.715	11		16.715	16		16.715	21		16.715	10		21.715	8
	21.725	7		16.725	15		16.725	29		16.725	8		21.725	7
	21.735	9		16.735	15		16.735	22		16.735	11		21.735	13
	21.745	13		16.745	17		16.745	28		16.745	13		21.745	12
	21.755	9		16.755	13		16.755	24		16.755	12		21.755	11
	21.765	11		16.765	11		16.765	32		16.765	16		21.765	12
	21.775	20		16.775	8		16.775	18		16.775	16		21.775	8
	21.785	9		16.785	11		16.785	21		16.785	10		21.785	13
	21.795	9		16.795	12		16.795	18		16.795	12		21.795	16
	21.805	12		16.805	19		16.805	26		16.805	21		21.805	14
	21.815	12		16.815	11		16.815	18		16.815	12		21.815	10
	21.825	7		16.825	12		16.825	21		16.825	14		21.825	14
	21.835	17		16.835	11		16.835	18		16.835	10		21.835	8
	21.845	9		16.845	13		16.845	17		16.845	18		21.845	15
	21.855	15		16.855	14		16.855	22		16.855	16		21.855	12
	21.865	16		16.865	10		16.865	13		16.865	12		21.865	12
	21.875	16		16.875	12		16.875	20		16.875	10		21.875	8
	21.885	16		16.885	11		16.885	32		16.885	16		21.885	7
	21.895	17		16.895	12		16.895	21		16.895	14		21.895	10
	21.905	8		16.905	13		16.905	24		16.905	9		21.905	12
	21.915	10		16.915	10		16.915	20		16.915	12		21.915	17
	21.925	8		16.925	16		16.925	20		16.925	11		21.925	11
	21.935	8		16.935	13		16.935	21		16.935	14		21.935	21
	21.945	9		16.945	14		16.945	29		16.945	5		21.945	12
	21.955	6		16.955	11		16.955	19		16.955	9		21.955	12
	21.965	6		16.965	11		16.965	18		16.965	10		21.965	12
	21.975	1		16.975	7		16.975	20		16.975	8		21.975	15
	21.985	11		16.985	12		16.985	36		16.985	15		21.985	9
	21.995	9		16.995	12		16.995	28		16.995	13		21.995	11
	22.005	12		17.005	19		17.005	31		17.005	11		22.005	15
	22.015	11		17.015	10		17.015	22		17.015	11		22.015	22
	22.025	8		17.025	16		17.025	17		17.025	16		22.025	7
	22.035	8		17.035	9		17.035	21		17.035	11		22.035	13
	22.045	8		17.045	10		17.045	21		17.045	10		22.045	14
	22.055	22		17.055	10		17.055	27		17.055	18		22.055	10
	22.065	2		17.065	6		17.065	26		17.065	16		22.065	13
	22.075	16		17.075	15		17.075	21		17.075	8		22.075	13
	22.085	11		17.085	7		17.085	20		17.085	14		22.085	13
	22.095	16		17.095	13		17.095	19		17.095	14		22.095	18
	22.105	11		17.105	20		17.105	17		17.105	15		22.105	13
	22.115	8		17.115	9		17.115	26		17.115	11		22.115	13
	22.125	9		17.125	10		17.125	33		17.125	13		22.125	12
	22.135	11		17.135	13		17.135	21		17.135	8		22.135	17
	22.145	15		17.145	12		17.145	20		17.145	15		22.145	16
	22.155	16		17.155	12		17.155	21		17.155	10		22.155	8
	22.165	6		17.165	9		17.165	21		17.165	18		22.165	15
	22.175	15		17.175	11		17.175	17		17.175	17		22.175	16
	22.185	14		17.185	15		17.185	24		17.185	5		22.185	22
	22.195	7		17.195	10		17.195	20		17.195	19		22.195	10
	22.205	14		17.205	16		17.205	27		17.205	10		22.205	12
	22.215	12		17.215	8		17.215	15		17.215	12		22.215	16
	22.225	14		17.225	5		17.225	23		17.225	9		22.225	9
	22.235	10		17.235	9		17.235	18		17.235	17		22.235	14
	22.245	10		17.245	13		17.245	26		17.245	10		22.245	17
	22.255	13		17.255	14		17.255	20		17.255	13		22.255	18
	22.265	10		17.265	11		17.265	28		17.265	15		22.265	20
	22.275	12		17.275	15		17.275	22		17.275	10		22.275	9
	22.285	13		17.285	17		17.285	19		17.285	11		22.285	16
	22.295	16		17.295	6		17.295	30		17.295	11		22.295	17
	22.305	14		17.305	20		17.305	26		17.305	12		22.305	11
	22.315	19		17.315	7		17.315	25		17.315	16		22.315	12
	22.325	14		17.325	8		17.325	26		17.325	12		22.325	20
	22.335	15		17.335	18		17.335	19		17.335	15		22.335	22
	22.345	20		17.345	13		17.345	21		17.345	16		22.345	20
	22.355	15		17.355	11		17.355	18		17.355	14		22.355	18
	22.365	13		17.365	12		17.365	28		17.365	19		22.365	23
	22.375	15		17.375	8		17.375	17		17.375	8		22.375	15
	22.385	14		17.385	8		17.385	22		17.385	9		22.385	17
	22.395	18		17.395	15		17.395	21		17.395	7		22.395	18
	22.405	10		17.405	11		17.405	17		17.405	10		22.405	15
	22.415	22		17.415	12		17.415	18		17.415	13		22.415	27
	22.425	20		17.425	11		17.425	19		17.425	9		22.425	29
	22.435	7		17.435	9		17.435	15		17.435	10		22.435	32
	22.445	17		17.445	6		17.445	23		17.445	14		22.445	26
	22.455	21		17.455	12		17.455	24		17.455	8		22.455	21
	22.465	16		17.465	11		17.465	23		17.465	13		22.465	26
	22.475	21		17.475	12		17.475	27		17.475	9		22.475	32
	22.485	16		17.485	8		17.485	27		17.485	8		22.485	17
	22.495	12		17.495	10		17.495	21		17.495	17		22.495	29
	22.505	25		17.505	15		17.505	20		17.505	14		22.505	30
	22.515	22		17.515	8		17.515	23		17.515	8		22.515	20
	22.525	21		17.525	11		17.525	15		17.525	12		22.525	41
	22.535	24		17.535	22		17.535	17		17.535	16		22.535	33
	22.545	24		17.545	17		17.545	18		17.545	11		22.545	35
	22.555	21		17.555	11		17.555	21		17.555	19		22.555	31
	22.565	32		17.565	7		17.565	30		17.565	11		22.565	20
	22.575	31		17.575	12		17.575	14		17.575	9		22.575	36
	22.585	26		17.585	5		17.585	20		17.585	8		22.585	45
	22.595	25		17.595	11		17.595	23		17.595	9		22.595	55
	22.605	26		17.605	15		17.605	21		17.605	4		22.605	48
	22.615	26		17.615	10		17.615	20		17.615	9		22.615	49
	22.625	14		17.625	14		17.625	25		17.625	10		22.625	49
	22.635	31		17.635	6		17.635	21		17.635	11		22.635	53
	22.645	32		17.645	10		17.645	23		17.645	6		22.645	58
	22.655	30		17.655	14		17.655	23		17.655	6		22.655	60
	22.665	33		17.665	9		17.665	25		17.665	14		22.665	67
	22.675	42		17.675	16		17.675	25		17.675	12		22.675	53
	22.685	45		17.685	7		17.685	18		17.685	18		22.685	55
	22.695	50		17.695	13		17.695	16		17.695	12		22.695	70
	22.705	56		17.705	14		17.705	22		17.705	7		22.705	62
	22.715	54		17.715	13		17.715	24		17.715	7		22.715	79
	22.725	68		17.725	7		17.725	20		17.725	15		22.725	70
	22.735	60		17.735	10		17.735	20		17.735	6		22.735	89
	22.745	60		17.745	7		17.745	21		17.745	13		22.745	111
	22.755	72		17.755	8		17.755	15		17.755	12		22.755	98
	22.765	63		17.765	11		17.765	21		17.765	14		22.765	122
	22.775	82		17.775	10		17.775	12		17.775	9		22.775	116
	22.785	69		17.785	14		17.785	18		17.785	17		22.785	129
	22.795	92		17.795	8		17.795	25		17.795	7		22.795	153
	22.805	98		17.805	12		17.805	15		17.805	8		22.805	165
	22.815	122		17.815	17		17.815	16		17.815	10		22.815	189
	22.825	114		17.825	17		17.825	19		17.825	16		22.825	206
	22.835	132		17.835	8		17.835	23		17.835	12		22.835	246
	22.845	151		17.845	14		17.845	20		17.845	9		22.845	282
	22.855	220		17.855	6		17.855	21		17.855	12		22.855	304
	22.865	253		17.865	14		17.865	23		17.865	14		22.865	384
	22.875	280		17.875	14		17.875	19		17.875	7		22.875	394
	22.885	292		17.885	5		17.885	22		17.885	14		22.885	490
	22.895	408		17.895	12		17.895	18		17.895	17		22.895	560
	22.905	495		17.905	14		17.905	25		17.905	8		22.905	748
	22.915	641		17.915	11		17.915	15		17.915	11		22.915	915
	22.925	864		17.925	12		17.925	15		17.925	9		22.925	1135
	22.935	1288		17.935	12		17.935	22		17.935	10		22.935	1540
	22.945	1836		17.945	12		17.945	25		17.945	14		22.945	2243
	22.955	2945		17.955	9		17.955	15		17.955	20		22.955	3152
	22.965	6589		17.965	12		17.965	33		17.965	8		22.965	5240
	22.975	30050		17.975	14		17.975	25		17.975	14		22.975	10484
	22.985	113750		17.985	11		17.985	28		17.985	15		22.985	45133
	22.995	295140		17.995	4		17.995	20		17.995	13		22.995	267360
	23.005	346850		18.005	12		18.005	27		18.005	7		23.005	798900
	23.015	95943		18.015	17		18.015	21		18.015	13		23.015	482130
	23.025	15061		18.025	10		18.025	22		18.025	14		23.025	111380
	23.035	4905		18.035	8		18.035	27		18.035	10		23.035	32726
	23.045	2504		18.045	17		18.045	30		18.045	12		23.045	10547
	23.055	1620		18.055	6		18.055	29		18.055	12		23.055	5020
	23.065	1030		18.065	10		18.065	20		18.065	15		23.065	3193
	23.075	762		18.075	14		18.075	24		18.075	12		23.075	2247
	23.085	616		18.085	15		18.085	21		18.085	8		23.085	1674
	23.095	528		18.095	12		18.095	17		18.095	9		23.095	1203
	23.105	419		18.105	8		18.105	18		18.105	10		23.105	951
	23.115	361		18.115	13		18.115	17		18.115	8		23.115	785
	23.125	278		18.125	19		18.125	20		18.125	14		23.125	662
	23.135	222		18.135	11		18.135	26		18.135	13		23.135	555
	23.145	210		18.145	16		18.145	21		18.145	11		23.145	465
	23.155	177		18.155	7		18.155	21		18.155	10		23.155	428
	23.165	154		18.165	7		18.165	22		18.165	10		23.165	382
	23.175	136		18.175	8		18.175	25		18.175	10		23.175	300
	23.185	146		18.185	12		18.185	15		18.185	16		23.185	292
	23.195	135		18.195	16		18.195	18		18.195	11		23.195	270
	23.205	106		18.205	10		18.205	24		18.205	12		23.205	234
	23.215	82		18.215	9		18.215	17		18.215	16		23.215	210
	23.225	81		18.225	8		18.225	21		18.225	13		23.225	212
	23.235	71		18.235	9		18.235	25		18.235	16		23.235	175
	23.245	64		18.245	13		18.245	18		18.245	9		23.245	189
	23.255	71		18.255	7		18.255	21		18.255	8		23.255	156
	23.265	70		18.265	16		18.265	18		18.265	10		23.265	132
	23.275	62		18.275	8		18.275	19		18.275	15		23.275	143
	23.285	67		18.285	12		18.285	20		18.285	8		23.285	121
	23.295	46		18.295	13		18.295	20		18.295	9		23.295	108
	23.305	54		18.305	14		18.305	19		18.305	15		23.305	92
	23.315	52		18.315	7		18.315	20		18.315	9		23.315	106
	23.325	65		18.325	6		18.325	13		18.325	17		23.325	94
	23.335	45		18.335	9		18.335	19		18.335	7		23.335	86
	23.345	43		18.345	8		18.345	15		18.345	14		23.345	111
	23.355	46		18.355	8		18.355	32		18.355	9		23.355	95
	23.365	39		18.365	8		18.365	12		18.365	10		23.365	91
	23.375	36		18.375	7		18.375	25		18.375	9		23.375	96
	23.385	38		18.385	10		18.385	22		18.385	18		23.385	71
	23.395	29		18.395	12		18.395	23		18.395	8		23.395	88
	23.405	48		18.405	12		18.405	15		18.405	12		23.405	60
	23.415	31		18.415	9		18.415	25		18.415	12		23.415	73
	23.425	22		18.425	11		18.425	12		18.425	11		23.425	73
	23.435	28		18.435	9		18.435	24		18.435	11		23.435	65
	23.445	29		18.445	6		18.445	14		18.445	9		23.445	59
	23.455	28		18.455	12		18.455	24		18.455	12		23.455	62
	23.465	29		18.465	12		18.465	10		18.465	12		23.465	58
	23.475	20		18.475	15		18.475	20		18.475	10		23.475	50
	23.485	23		18.485	5		18.485	12		18.485	14		23.485	46
	23.495	29		18.495	7		18.495	22		18.495	9		23.495	48
	23.505	19		18.505	15		18.505	20		18.505	10		23.505	61
	23.515	23		18.515	13		18.515	22		18.515	12		23.515	40
	23.525	28		18.525	10		18.525	24		18.525	8		23.525	47
	23.535	25		18.535	8		18.535	23		18.535	6		23.535	36
	23.545	26		18.545	18		18.545	21		18.545	10		23.545	43
	23.555	19		18.555	12		18.555	21		18.555	12		23.555	66
	23.565	28		18.565	7		18.565	17		18.565	13		23.565	49
	23.575	27		18.575	11		18.575	20		18.575	14		23.575	39
	23.585	19		18.585	12		18.585	18		18.585	6		23.585	33
	23.595	14		18.595	10		18.595	23		18.595	9		23.595	46
	23.605	14		18.605	16		18.605	17		18.605	10		23.605	39
	23.615	16		18.615	9		18.615	13		18.615	3		23.615	38
	23.625	12		18.625	15		18.625	22		18.625	10		23.625	42
	23.635	22		18.635	17		18.635	17		18.635	6		23.635	27
	23.645	24		18.645	13		18.645	21		18.645	11		23.645	39
	23.655	18		18.655	11		18.655	17		18.655	9		23.655	28
	23.665	14		18.665	9		18.665	14		18.665	11		23.665	47
	23.675	20		18.675	8		18.675	19		18.675	11		23.675	28
	23.685	16		18.685	14		18.685	18		18.685	12		23.685	24
	23.695	24		18.695	10		18.695	27		18.695	15		23.695	36
	23.705	14		18.705	13		18.705	19		18.705	11		23.705	28
	23.715	15		18.715	6		18.715	19		18.715	12		23.715	43
	23.725	12		18.725	22		18.725	17		18.725	15		23.725	36
	23.735	11		18.735	17		18.735	27		18.735	11		23.735	23
	23.745	18		18.745	9		18.745	13		18.745	8		23.745	30
	23.755	20		18.755	14		18.755	24		18.755	9		23.755	43
	23.765	18		18.765	11		18.765	19		18.765	9		23.765	41
	23.775	14		18.775	11		18.775	19		18.775	10		23.775	36
	23.785	12		18.785	8		18.785	17		18.785	7		23.785	24
	23.795	18		18.795	16		18.795	29		18.795	16		23.795	26
	23.805	18		18.805	10		18.805	24		18.805	9		23.805	26
	23.815	14		18.815	12		18.815	13		18.815	15		23.815	21
	23.825	18		18.825	11		18.825	25		18.825	7		23.825	24
	23.835	12		18.835	12		18.835	23		18.835	6		23.835	20
	23.845	6		18.845	11		18.845	21		18.845	11		23.845	34
	23.855	11		18.855	17		18.855	16		18.855	12		23.855	26
	23.865	13		18.865	15		18.865	13		18.865	8		23.865	33
	23.875	14		18.875	13		18.875	20		18.875	6		23.875	28
	23.885	18		18.885	13		18.885	26		18.885	8		23.885	21
	23.895	8		18.895	14		18.895	17		18.895	10		23.895	25
	23.905	12		18.905	12		18.905	23		18.905	10		23.905	19
	23.915	12		18.915	15		18.915	26		18.915	11		23.915	22
	23.925	12		18.925	13		18.925	21		18.925	13		23.925	21
	23.935	17		18.935	7		18.935	22		18.935	12		23.935	16
	23.945	23		18.945	5		18.945	17		18.945	10		23.945	20
	23.955	13		18.955	15		18.955	13		18.955	11		23.955	19
	23.965	7		18.965	14		18.965	22		18.965	9		23.965	31
	23.975	12		18.975	13		18.975	24		18.975	13		23.975	26
	23.985	12		18.985	7		18.985	31		18.985	14		23.985	20
	23.995	18		18.995	14		18.995	22		18.995	10		23.995	19
	24.005	14		19.005	8		19.005	23		19.005	14		24.005	15
	24.015	8		19.015	10		19.015	11		19.015	4		24.015	27
	24.025	9		19.025	12		19.025	23		19.025	11		24.025	13
	24.035	9		19.035	10		19.035	24		19.035	8		24.035	22
	24.045	11		19.045	15		19.045	16		19.045	14		24.045	21
	24.055	13		19.055	6		19.055	14		19.055	10		24.055	16
	24.065	17		19.065	15		19.065	27		19.065	10		24.065	12
	24.075	11		19.075	11		19.075	22		19.075	8		24.075	21
	24.085	14		19.085	12		19.085	26		19.085	12		24.085	16
	24.095	12		19.095	11		19.095	22		19.095	10		24.095	22
	24.105	11		19.105	14		19.105	12		19.105	8		24.105	14
	24.115	14		19.115	13		19.115	26		19.115	6		24.115	25
	24.125	12		19.125	2		19.125	24		19.125	12		24.125	16
	24.135	11		19.135	6		19.135	21		19.135	14		24.135	18
	24.145	12		19.145	9		19.145	21		19.145	7		24.145	15
	24.155	9		19.155	10		19.155	22		19.155	4		24.155	27
	24.165	11		19.165	6		19.165	19		19.165	8		24.165	18
	24.175	7		19.175	11		19.175	19		19.175	11		24.175	13
	24.185	10		19.185	6		19.185	18		19.185	13		24.185	13
	24.195	9		19.195	12		19.195	30		19.195	13		24.195	18
	24.205	14		19.205	12		19.205	20		19.205	13		24.205	13
	24.215	12		19.215	14		19.215	18		19.215	11		24.215	20
	24.225	13		19.225	12		19.225	21		19.225	7		24.225	17
	24.235	14		19.235	12		19.235	34		19.235	12		24.235	22
	24.245	3		19.245	9		19.245	19		19.245	9		24.245	14
	24.255	14		19.255	12		19.255	19		19.255	13		24.255	18
	24.265	12		19.265	9		19.265	15		19.265	15		24.265	15
	24.275	12		19.275	7		19.275	18		19.275	15		24.275	15
	24.285	8		19.285	9		19.285	21		19.285	4		24.285	20
	24.295	7		19.295	16		19.295	11		19.295	9		24.295	16
	24.305	8		19.305	7		19.305	23		19.305	5		24.305	13
	24.315	5		19.315	6		19.315	16		19.315	9		24.315	17
	24.325	14		19.325	10		19.325	28		19.325	11		24.325	18
	24.335	14		19.335	12		19.335	16		19.335	5		24.335	19
	24.345	7		19.345	7		19.345	24		19.345	11		24.345	14
	24.355	10		19.355	17		19.355	30		19.355	8		24.355	14
	24.365	11		19.365	7		19.365	35		19.365	8		24.365	10
	24.375	13		19.375	15		19.375	21		19.375	14		24.375	16
	24.385	9		19.385	14		19.385	26		19.385	4		24.385	19
	24.395	13		19.395	7		19.395	25		19.395	5		24.395	13
	24.405	7		19.405	13		19.405	22		19.405	7		24.405	12
	24.415	9		19.415	9		19.415	26		19.415	9		24.415	12
	24.425	8		19.425	13		19.425	28		19.425	4		24.425	15
	24.435	12		19.435	7		19.435	32		19.435	8		24.435	18
	24.445	10		19.445	7		19.445	32		19.445	12		24.445	20
	24.455	6		19.455	15		19.455	26		19.455	8		24.455	13
	24.465	18		19.465	7		19.465	23		19.465	15		24.465	13
	24.475	8		19.475	10		19.475	26		19.475	6		24.475	15
	24.485	8		19.485	7		19.485	23		19.485	12		24.485	14
	24.495	7		19.495	13		19.495	27		19.495	12		24.495	11
	24.505	11		19.505	17		19.505	25		19.505	9		24.505	12
	24.515	11		19.515	8		19.515	24		19.515	6		24.515	13
	24.525	11		19.525	14		19.525	31		19.525	13		24.525	18
	24.535	10		19.535	13		19.535	22		19.535	15		24.535	15
	24.545	10		19.545	17		19.545	27		19.545	6		24.545	8
	24.555	16		19.555	9		19.555	24		19.555	6		24.555	30
	24.565	13		19.565	12		19.565	36		19.565	6		24.565	17
	24.575	9		19.575	10		19.575	22		19.575	12		24.575	17
	24.585	13		19.585	11		19.585	33		19.585	10		24.585	12
	24.595	8		19.595	9		19.595	20		19.595	6		24.595	17
	24.605	6		19.605	10		19.605	26		19.605	8		24.605	11
	24.615	2		19.615	11		19.615	32		19.615	9		24.615	16
	24.625	4		19.625	9		19.625	25		19.625	17		24.625	10
	24.635	12		19.635	8		19.635	27		19.635	8		24.635	9
	24.645	7		19.645	3		19.645	27		19.645	10		24.645	14
	24.655	11		19.655	6		19.655	22		19.655	10		24.655	12
	24.665	6		19.665	20		19.665	38		19.665	11		24.665	11
	24.675	10		19.675	10		19.675	30		19.675	6		24.675	13
	24.685	13		19.685	9		19.685	35		19.685	8		24.685	18
	24.695	7		19.695	9		19.695	23		19.695	7		24.695	23
	24.705	10		19.705	8		19.705	26		19.705	12		24.705	16
	24.715	7		19.715	11		19.715	23		19.715	6		24.715	11
	24.725	11		19.725	10		19.725	31		19.725	9		24.725	11
	24.735	13		19.735	13		19.735	27		19.735	7		24.735	18
	24.745	8		19.745	13		19.745	25		19.745	8		24.745	16
	24.755	6		19.755	6		19.755	23		19.755	14		24.755	15
	24.765	13		19.765	10		19.765	24		19.765	8		24.765	14
	24.775	7		19.775	13		19.775	29		19.775	8		24.775	16
	24.785	8		19.785	8		19.785	23		19.785	10		24.785	8
	24.795	8		19.795	17		19.795	23		19.795	10		24.795	14
	24.805	8		19.805	10		19.805	29		19.805	8		24.805	15
	24.815	13		19.815	10		19.815	30		19.815	11		24.815	12
	24.825	5		19.825	11		19.825	37		19.825	6		24.825	14
	24.835	9		19.835	11		19.835	20		19.835	6		24.835	10
	24.845	12		19.845	10		19.845	27		19.845	11		24.845	14
	24.855	9		19.855	10		19.855	21		19.855	5		24.855	17
	24.865	7		19.865	11		19.865	23		19.865	8		24.865	10
	24.875	8		19.875	9		19.875	29		19.875	9		24.875	19
	24.885	10		19.885	10		19.885	29		19.885	8		24.885	11
	24.895	8		19.895	12		19.895	29		19.895	6		24.895	16
	24.905	7		19.905	11		19.905	32		19.905	8		24.905	7
	24.915	13		19.915	13		19.915	23		19.915	12		24.915	8
	24.925	7		19.925	10		19.925	24		19.925	9		24.925	9
	24.935	4		19.935	11		19.935	28		19.935	8		24.935	12
	24.945	11		19.945	3		19.945	29		19.945	11		24.945	17
	24.955	9		19.955	6		19.955	19		19.955	11		24.955	10
	24.965	7		19.965	13		19.965	29		19.965	12		24.965	13
	24.975	10		19.975	8		19.975	28		19.975	5		24.975	6
	24.985	7		19.985	10		19.985	19		19.985	12		24.985	9
	24.995	5		19.995	16		19.995	25		19.995	12		24.995	7
	25.005	5		20.005	9		20.005	22		20.005	11		25.005	13
	25.015	16		20.015	8		20.015	23		20.015	8		25.015	10
	25.025	3		20.025	10		20.025	40		20.025	10		25.025	15
	25.035	7		20.035	8		20.035	25		20.035	8		25.035	18
	25.045	18		20.045	11		20.045	20		20.045	10		25.045	9
	25.055	4		20.055	13		20.055	25		20.055	12		25.055	8
	25.065	5		20.065	8		20.065	24		20.065	17		25.065	13
	25.075	5		20.075	8		20.075	26		20.075	10		25.075	13
	25.085	5		20.085	7		20.085	21		20.085	8		25.085	10
	25.095	5		20.095	15		20.095	22		20.095	5		25.095	19
	25.105	6		20.105	16		20.105	21		20.105	18		25.105	14
	25.115	11		20.115	17		20.115	19		20.115	7		25.115	11
	25.125	6		20.125	11		20.125	17		20.125	15		25.125	8
	25.135	11		20.135	15		20.135	21		20.135	6		25.135	6
	25.145	9		20.145	6		20.145	27		20.145	7		25.145	10
	25.155	7		20.155	18		20.155	19		20.155	14		25.155	12
	25.165	10		20.165	17		20.165	17		20.165	7		25.165	15
	25.175	7		20.175	22		20.175	19		20.175	10		25.175	12
	25.185	8		20.185	13		20.185	25		20.185	13		25.185	10
	25.195	9		20.195	11		20.195	17		20.195	11		25.195	12
	25.205	7		20.205	9		20.205	26		20.205	16		25.205	17
	25.215	8		20.215	8		20.215	10		20.215	11		25.215	13
	25.225	9		20.225	12		20.225	18		20.225	10		25.225	15
	25.235	7		20.235	18		20.235	19		20.235	9		25.235	13
	25.245	6		20.245	15		20.245	17		20.245	9		25.245	8
	25.255	5		20.255	11		20.255	20		20.255	22		25.255	10
	25.265	8		20.265	9		20.265	18		20.265	12		25.265	15
	25.275	6		20.275	17		20.275	17		20.275	12		25.275	8
	25.285	9		20.285	16		20.285	20		20.285	7		25.285	8
	25.295	6		20.295	7		20.295	20		20.295	10		25.295	10
	25.305	11		20.305	11		20.305	27		20.305	16		25.305	8
	25.315	2		20.315	7		20.315	23		20.315	8		25.315	12
	25.325	5		20.325	13		20.325	16		20.325	16		25.325	18
	25.335	7		20.335	12		20.335	14		20.335	12		25.335	5
	25.345	11		20.345	8		20.345	25		20.345	10		25.345	8
	25.355	1		20.355	16		20.355	14		20.355	8		25.355	8
	25.365	11		20.365	13		20.365	14		20.365	10		25.365	12
	25.375	4		20.375	9		20.375	13		20.375	9		25.375	9
	25.385	3		20.385	13		20.385	9		20.385	6		25.385	14
	25.395	9		20.395	10		20.395	32		20.395	8		25.395	11
	25.405	6		20.405	13		20.405	28		20.405	11		25.405	14
	25.415	4		20.415	13		20.415	24		20.415	9		25.415	17
	25.425	7		20.425	5		20.425	18		20.425	11		25.425	13
	25.435	7		20.435	9		20.435	24		20.435	17		25.435	17
	25.445	8		20.445	9		20.445	16		20.445	12		25.445	18
	25.455	7		20.455	24		20.455	17		20.455	15		25.455	7
	25.465	5		20.465	13		20.465	21		20.465	11		25.465	13
	25.475	7		20.475	7		20.475	21		20.475	14		25.475	12
	25.485	5		20.485	8		20.485	14		20.485	10		25.485	8
	25.495	11		20.495	12		20.495	18		20.495	7		25.495	9
	25.505	6		20.505	6		20.505	25		20.505	10		25.505	11
	25.515	10		20.515	10		20.515	29		20.515	15		25.515	13
	25.525	5		20.525	16		20.525	7		20.525	12		25.525	10
	25.535	6		20.535	17		20.535	21		20.535	10		25.535	12
	25.545	8		20.545	18		20.545	14		20.545	11		25.545	13
	25.555	5		20.555	10		20.555	19		20.555	7		25.555	10
	25.565	7		20.565	9		20.565	22		20.565	18		25.565	9
	25.575	8		20.575	17		20.575	18		20.575	4		25.575	14
	25.585	7		20.585	13		20.585	17		20.585	18		25.585	12
	25.595	8		20.595	12		20.595	24		20.595	8		25.595	8
	25.605	7		20.605	17		20.605	17		20.605	8		25.605	9
	25.615	12		20.615	14		20.615	17		20.615	9		25.615	14
	25.625	8		20.625	17		20.625	22		20.625	8		25.625	14
	25.635	9		20.635	14		20.635	23		20.635	10		25.635	16
	25.645	11		20.645	11		20.645	17		20.645	12		25.645	14
	25.655	13		20.655	14		20.655	31		20.655	8		25.655	7
	25.665	12		20.665	14		20.665	17		20.665	12		25.665	10
	25.675	11		20.675	13		20.675	16		20.675	9		25.675	7
	25.685	7		20.685	12		20.685	17		20.685	13		25.685	13
	25.695	6		20.695	14		20.695	25		20.695	6		25.695	11
	25.705	10		20.705	16		20.705	18		20.705	9		25.705	5
	25.715	9		20.715	7		20.715	20		20.715	15		25.715	10
	25.725	4		20.725	16		20.725	20		20.725	10		25.725	18
	25.735	6		20.735	10		20.735	23		20.735	11		25.735	10
	25.745	4		20.745	14		20.745	16		20.745	6		25.745	6
	25.755	5		20.755	14		20.755	18		20.755	9		25.755	16
	25.765	10		20.765	12		20.765	21		20.765	16		25.765	9
	25.775	6		20.775	10		20.775	28		20.775	8		25.775	10
	25.785	6		20.785	20		20.785	24		20.785	12		25.785	15
	25.795	8		20.795	14		20.795	15		20.795	13		25.795	7
	25.805	6		20.805	12		20.805	21		20.805	14		25.805	14
	25.815	8		20.815	21		20.815	23		20.815	14		25.815	7
	25.825	4		20.825	9		20.825	20		20.825	12		25.825	9
	25.835	8		20.835	13		20.835	25		20.835	9		25.835	14
	25.845	6		20.845	17		20.845	16		20.845	9		25.845	11
	25.855	10		20.855	12		20.855	27		20.855	9		25.855	6
	25.865	11		20.865	13		20.865	20		20.865	7		25.865	11
	25.875	6		20.875	13		20.875	17		20.875	4		25.875	13
	25.885	8		20.885	14		20.885	23		20.885	11		25.885	9
	25.895	7		20.895	11		20.895	27		20.895	10		25.895	12
	25.905	5		20.905	7		20.905	16		20.905	9		25.905	11
	25.915	12		20.915	14		20.915	19		20.915	15		25.915	15
	25.925	9		20.925	15		20.925	20		20.925	8		25.925	9
	25.935	7		20.935	20		20.935	22		20.935	9		25.935	14
	25.945	10		20.945	11		20.945	17		20.945	21		25.945	19
	25.955	7		20.955	18		20.955	18		20.955	6		25.955	13
	25.965	11		20.965	9		20.965	22		20.965	9		25.965	17
	25.975	6		20.975	14		20.975	19		20.975	13		25.975	10
	25.985	5		20.985	16		20.985	24		20.985	13		25.985	13
	25.995	7		20.995	20		20.995	22		20.995	7		25.995	10
	26.005	9		21.005	11		21.005	16		21.005	11		26.005	10
	26.015	7		21.015	16		21.015	19		21.015	9		26.015	23
	26.025	12		21.025	13		21.025	18		21.025	13		26.025	7
	26.035	9		21.035	14		21.035	20		21.035	14		26.035	11
	26.045	12		21.045	10		21.045	21		21.045	14		26.045	12
	26.055	12		21.055	13		21.055	23		21.055	8		26.055	16
	26.065	5		21.065	13		21.065	29		21.065	10		26.065	21
	26.075	6		21.075	5		21.075	36		21.075	10		26.075	13
	26.085	3		21.085	7		21.085	19		21.085	12		26.085	15
	26.095	12		21.095	8		21.095	19		21.095	15		26.095	9
	26.105	11		21.105	15		21.105	19		21.105	13		26.105	13
	26.115	8		21.115	17		21.115	26		21.115	13		26.115	14
	26.125	9		21.125	15		21.125	17		21.125	14		26.125	7
	26.135	11		21.135	10		21.135	21		21.135	10		26.135	17
	26.145	15		21.145	12		21.145	14		21.145	17		26.145	13
	26.155	13		21.155	9		21.155	10		21.155	14		26.155	9
	26.165	13		21.165	13		21.165	20		21.165	9		26.165	9
	26.175	12		21.175	14		21.175	21		21.175	7		26.175	18
	26.185	4		21.185	12		21.185	17		21.185	7		26.185	8
	26.195	13		21.195	13		21.195	12		21.195	10		26.195	9
	26.205	9		21.205	16		21.205	18		21.205	7		26.205	14
	26.215	8		21.215	16		21.215	13		21.215	7		26.215	9
	26.225	14		21.225	18		21.225	19		21.225	9		26.225	9
	26.235	3		21.235	8		21.235	16		21.235	6		26.235	11
	26.245	6		21.245	11		21.245	14		21.245	12		26.245	7
	26.255	5		21.255	16		21.255	15		21.255	10		26.255	13
	26.265	10		21.265	14		21.265	19		21.265	13		26.265	10
	26.275	12		21.275	14		21.275	19		21.275	12		26.275	11
	26.285	10		21.285	12		21.285	16		21.285	7		26.285	14
	26.295	8		21.295	9		21.295	19		21.295	6		26.295	9
	26.305	13		21.305	9		21.305	18		21.305	6		26.305	13
	26.315	5		21.315	8		21.315	24		21.315	18		26.315	7
	26.325	8		21.325	10		21.325	14		21.325	11		26.325	9
	26.335	8		21.335	14		21.335	17		21.335	4		26.335	10
	26.345	11		21.345	13		21.345	20		21.345	10		26.345	13
	26.355	5		21.355	8		21.355	15		21.355	8		26.355	16
	26.365	10		21.365	19		21.365	14		21.365	15		26.365	11
	26.375	9		21.375	9		21.375	17		21.375	12		26.375	8
	26.385	7		21.385	11		21.385	22		21.385	10		26.385	15
	26.395	8		21.395	16		21.395	18		21.395	13		26.395	12
	26.405	10		21.405	13		21.405	13		21.405	11		26.405	10
	26.415	9		21.415	11		21.415	19		21.415	7		26.415	8
	26.425	9		21.425	13		21.425	30		21.425	9		26.425	11
	26.435	10		21.435	13		21.435	24		21.435	2		26.435	13
	26.445	14		21.445	3		21.445	14		21.445	12		26.445	9
	26.455	6		21.455	12		21.455	20		21.455	8		26.455	13
	26.465	10		21.465	9		21.465	19		21.465	11		26.465	20
	26.475	11		21.475	10		21.475	18		21.475	5		26.475	7
	26.485	11		21.485	13		21.485	25		21.485	8		26.485	8
	26.495	10		21.495	15		21.495	23		21.495	8		26.495	5
	26.505	5		21.505	25		21.505	24		21.505	14		26.505	19
	26.515	3		21.515	10		21.515	19		21.515	14		26.515	14
	26.525	14		21.525	8		21.525	23		21.525	13		26.525	9
	26.535	9		21.535	9		21.535	25		21.535	11		26.535	15
	26.545	12		21.545	19		21.545	25		21.545	8		26.545	8
	26.555	7		21.555	20		21.555	24		21.555	9		26.555	8
	26.565	7		21.565	16		21.565	21		21.565	10		26.565	12
	26.575	5		21.575	13		21.575	23		21.575	11		26.575	9
	26.585	13		21.585	11		21.585	27		21.585	8		26.585	12
	26.595	8		21.595	13		21.595	26		21.595	4		26.595	9
	26.605	11		21.605	11		21.605	19		21.605	9		26.605	7
	26.615	9		21.615	13		21.615	25		21.615	9		26.615	10
	26.625	6		21.625	7		21.625	20		21.625	5		26.625	12
	26.635	8		21.635	15		21.635	29		21.635	10		26.635	15
	26.645	11		21.645	11		21.645	24		21.645	13		26.645	14
	26.655	13		21.655	10		21.655	20		21.655	6		26.655	12
	26.665	10		21.665	14		21.665	20		21.665	6		26.665	9
	26.675	10		21.675	13		21.675	27		21.675	12		26.675	8
	26.685	8		21.685	20		21.685	19		21.685	10		26.685	15
	26.695	8		21.695	14		21.695	24		21.695	5		26.695	7
	26.705	8		21.705	5		21.705	25		21.705	13		26.705	10
	26.715	9		21.715	8		21.715	25		21.715	7		26.715	10
	26.725	6		21.725	6		21.725	24		21.725	6		26.725	13
	26.735	6		21.735	8		21.735	34		21.735	8		26.735	16
	26.745	15		21.745	12		21.745	18		21.745	16		26.745	9
	26.755	10		21.755	12		21.755	30		21.755	9		26.755	8
	26.765	11		21.765	11		21.765	25		21.765	15		26.765	14
	26.775	13		21.775	10		21.775	25		21.775	10		26.775	12
	26.785	10		21.785	15		21.785	31		21.785	7		26.785	16
	26.795	13		21.795	18		21.795	29		21.795	9		26.795	10
	26.805	7		21.805	11		21.805	21		21.805	10		26.805	13
	26.815	8		21.815	11		21.815	30		21.815	4		26.815	9
	26.825	11		21.825	15		21.825	25		21.825	13		26.825	5
	26.835	10		21.835	9		21.835	29		21.835	8		26.835	14
	26.845	7		21.845	14		21.845	25		21.845	11		26.845	12
	26.855	7		21.855	15		21.855	35		21.855	12		26.855	11
	26.865	8		21.865	12		21.865	29		21.865	12		26.865	9
	26.875	9		21.875	9		21.875	26		21.875	5		26.875	12
	26.885	10		21.885	15		21.885	20		21.885	9		26.885	11
	26.895	16		21.895	12		21.895	21		21.895	10		26.895	10
	26.905	8		21.905	10		21.905	22		21.905	11		26.905	4
	26.915	16		21.915	12		21.915	26		21.915	4		26.915	13
	26.925	7		21.925	15		21.925	31		21.925	12		26.925	15
	26.935	10		21.935	15		21.935	21		21.935	8		26.935	14
	26.945	18		21.945	14		21.945	29		21.945	7		26.945	8
	26.955	9		21.955	9		21.955	22		21.955	9		26.955	13
	26.965	15		21.965	9		21.965	26		21.965	6		26.965	6
	26.975	4		21.975	9		21.975	20		21.975	8		26.975	11
	26.985	9		21.985	9		21.985	26		21.985	15		26.985	15
	26.995	5		21.995	15		21.995	31		21.995	7		26.995	11
	27.005	6		22.005	11		22.005	19		22.005	9		27.005	13
	27.015	9		22.015	10		22.015	27		22.015	10		27.015	10
	27.025	12		22.025	16		22.025	26		22.025	4		27.025	12
	27.035	9		22.035	19		22.035	26		22.035	5		27.035	12
	27.045	8		22.045	12		22.045	28		22.045	10		27.045	9
	27.055	10		22.055	15		22.055	25		22.055	11		27.055	5
	27.065	11		22.065	11		22.065	23		22.065	7		27.065	13
	27.075	13		22.075	19		22.075	23		22.075	14		27.075	16
	27.085	15		22.085	15		22.085	34		22.085	15		27.085	13
	27.095	13		22.095	16		22.095	26		22.095	15		27.095	14
	27.105	6		22.105	15		22.105	25		22.105	13		27.105	12
	27.115	10		22.115	11		22.115	24		22.115	7		27.115	13
	27.125	13		22.125	13		22.125	22		22.125	11		27.125	8
	27.135	14		22.135	19		22.135	18		22.135	13		27.135	15
	27.145	13		22.145	13		22.145	22		22.145	5		27.145	10
	27.155	13		22.155	17		22.155	19		22.155	11		27.155	7
	27.165	9		22.165	12		22.165	30		22.165	20		27.165	7
	27.175	7		22.175	18		22.175	26		22.175	17		27.175	10
	27.185	11		22.185	14		22.185	28		22.185	7		27.185	16
	27.195	17		22.195	14		22.195	28		22.195	19		27.195	8
	27.205	16		22.205	13		22.205	41		22.205	4		27.205	13
	27.215	10		22.215	17		22.215	25		22.215	11		27.215	9
	27.225	11		22.225	17		22.225	28		22.225	18		27.225	9
	27.235	12		22.235	14		22.235	34		22.235	17		27.235	18
	27.245	13		22.245	16		22.245	32		22.245	9		27.245	5
	27.255	7		22.255	16		22.255	33		22.255	7		27.255	8
	27.265	11		22.265	20		22.265	34		22.265	10		27.265	13
	27.275	10		22.275	17		22.275	27		22.275	13		27.275	11
	27.285	12		22.285	17		22.285	25		22.285	10		27.285	7
	27.295	9		22.295	24		22.295	36		22.295	15		27.295	10
	27.305	7		22.305	23		22.305	32		22.305	12		27.305	20
	27.315	9		22.315	10		22.315	42		22.315	11		27.315	11
	27.325	17		22.325	22		22.325	38		22.325	14		27.325	6
	27.335	17		22.335	13		22.335	50		22.335	15		27.335	10
	27.345	6		22.345	18		22.345	35		22.345	9		27.345	7
	27.355	14		22.355	18		22.355	40		22.355	10		27.355	12
	27.365	12		22.365	23		22.365	33		22.365	15		27.365	11
	27.375	12		22.375	14		22.375	43		22.375	15		27.375	4
	27.385	10		22.385	21		22.385	45		22.385	14		27.385	10
	27.395	15		22.395	22		22.395	62		22.395	16		27.395	10
	27.405	11		22.405	21		22.405	68		22.405	15		27.405	14
	27.415	13		22.415	16		22.415	57		22.415	10		27.415	14
	27.425	14		22.425	37		22.425	56		22.425	10		27.425	7
	27.435	8		22.435	14		22.435	56		22.435	9		27.435	14
	27.445	10		22.445	31		22.445	62		22.445	15		27.445	12
	27.455	13		22.455	20		22.455	78		22.455	19		27.455	8
	27.465	8		22.465	22		22.465	67		22.465	16		27.465	14
	27.475	10		22.475	28		22.475	74		22.475	14		27.475	9
	27.485	18		22.485	35		22.485	76		22.485	12		27.485	10
	27.495	12		22.495	26		22.495	85		22.495	13		27.495	19
	27.505	10		22.505	24		22.505	84		22.505	9		27.505	13
	27.515	13		22.515	35		22.515	90		22.515	15		27.515	8
	27.525	14		22.525	36		22.525	98		22.525	18		27.525	11
	27.535	9		22.535	39		22.535	115		22.535	13		27.535	8
	27.545	7		22.545	39		22.545	105		22.545	17		27.545	9
	27.555	12		22.555	38		22.555	104		22.555	24		27.555	10
	27.565	14		22.565	44		22.565	107		22.565	20		27.565	10
	27.575	14		22.575	46		22.575	108		22.575	23		27.575	11
	27.585	9		22.585	38		22.585	112		22.585	15		27.585	15
	27.595	9		22.595	46		22.595	118		22.595	19		27.595	9
	27.605	15		22.605	43		22.605	151		22.605	25		27.605	16
	27.615	13		22.615	40		22.615	135		22.615	20		27.615	10
	27.625	18		22.625	54		22.625	172		22.625	23		27.625	10
	27.635	12		22.635	44		22.635	172		22.635	19		27.635	10
	27.645	10		22.645	61		22.645	156		22.645	18		27.645	9
	27.655	11		22.655	53		22.655	175		22.655	21		27.655	9
	27.665	7		22.665	63		22.665	206		22.665	23		27.665	8
	27.675	11		22.675	66		22.675	176		22.675	25		27.675	12
	27.685	9		22.685	64		22.685	189		22.685	35		27.685	10
	27.695	12		22.695	70		22.695	223		22.695	31		27.695	10
	27.705	11		22.705	69		22.705	235		22.705	33		27.705	7
	27.715	15		22.715	68		22.715	229		22.715	34		27.715	7
	27.725	16		22.725	88		22.725	251		22.725	25		27.725	9
	27.735	7		22.735	102		22.735	303		22.735	39		27.735	6
	27.745	24		22.745	95		22.745	265		22.745	39		27.745	11
	27.755	11		22.755	89		22.755	289		22.755	35		27.755	9
	27.765	12		22.765	108		22.765	337		22.765	40		27.765	10
	27.775	10		22.775	118		22.775	384		22.775	39		27.775	9
	27.785	13		22.785	129		22.785	407		22.785	49		27.785	11
	27.795	10		22.795	143		22.795	450		22.795	47		27.795	6
	27.805	7		22.805	149		22.805	488		22.805	48		27.805	13
	27.815	8		22.815	191		22.815	536		22.815	73		27.815	15
	27.825	10		22.825	197		22.825	596		22.825	77		27.825	6
	27.835	10		22.835	207		22.835	726		22.835	83		27.835	10
	27.845	10		22.845	259		22.845	748		22.845	68		27.845	8
	27.855	5		22.855	283		22.855	920		22.855	93		27.855	10
	27.865	6		22.865	383		22.865	1025		22.865	93		27.865	11
	27.875	8		22.875	398		22.875	1178		22.875	112		27.875	7
	27.885	13		22.885	467		22.885	1491		22.885	112		27.885	13
	27.895	8		22.895	580		22.895	1729		22.895	142		27.895	8
	27.905	8		22.905	677		22.905	2085		22.905	142		27.905	6
	27.915	9		22.915	838		22.915	2719		22.915	197		27.915	8
	27.925	12		22.925	1144		22.925	3367		22.925	210		27.925	8
	27.935	10		22.935	1576		22.935	4761		22.935	243		27.935	13
	27.945	7		22.945	2239		22.945	6536		22.945	318		27.945	5
	27.955	5		22.955	3424		22.955	9854		22.955	456		27.955	10
	27.965	10		22.965	6608		22.965	16929		22.965	614		27.965	9
	27.975	5		22.975	16446		22.975	40190		22.975	857		27.975	13
	27.985	6		22.985	88763		22.985	270720		22.985	1521		27.985	5
	27.995	13		22.995	314710		22.995	1180400		22.995	2311		27.995	9
	28.005	10		23.005	437980		23.005	1981100		23.005	3940		28.005	13
	28.015	12		23.015	357990		23.015	864990		23.015	10249		28.015	8
	28.025	5		23.025	229020		23.025	302750		23.025	26939		28.025	10
	28.035	7		23.035	92409		23.035	100740		23.035	57041		28.035	14
	28.045	8		23.045	27734		23.045	30097		23.045	108770		28.045	6
	28.055	15		23.055	7608		23.055	12945		23.055	179860		28.055	6
	28.065	8		23.065	3686		23.065	7967		23.065	210650		28.065	15
	28.075	7		23.075	2363		23.075	5592		23.075	132900		28.075	5
	28.085	19		23.085	1559		23.085	4258		23.085	37689		28.085	8
	28.095	6		23.095	1189		23.095	3325		23.095	5415		28.095	11
	28.105	11		23.105	891		23.105	2790		23.105	2495		28.105	12
	28.115	9		23.115	693		23.115	2261		23.115	1401		28.115	5
	28.125	7		23.125	579		23.125	1815		23.125	936		28.125	5
	28.135	8		23.135	496		23.135	1558		23.135	736		28.135	8
	28.145	4		23.145	347		23.145	1396		23.145	581		28.145	7
	28.155	9		23.155	367		23.155	1287		23.155	443		28.155	10
	28.165	5		23.165	335		23.165	1101		23.165	331		28.165	9
	28.175	7		23.175	285		23.175	998		23.175	323		28.175	9
	28.185	11		23.185	242		23.185	885		23.185	252		28.185	11
	28.195	7		23.195	225		23.195	794		23.195	229		28.195	6
	28.205	11		23.205	202		23.205	746		23.205	198		28.205	13
	28.215	6		23.215	192		23.215	655		23.215	141		28.215	6
	28.225	9		23.225	171		23.225	628		23.225	170		28.225	6
	28.235	6		23.235	150		23.235	566		23.235	144		28.235	17
	28.245	8		23.245	136		23.245	515		23.245	119		28.245	10
	28.255	5		23.255	128		23.255	458		23.255	95		28.255	2
	28.265	12		23.265	110		23.265	494		23.265	98		28.265	7
	28.275	9		23.275	106		23.275	437		23.275	87		28.275	8
	28.285	6		23.285	107		23.285	368		23.285	75		28.285	13
	28.295	7		23.295	90		23.295	355		23.295	86		28.295	8
	28.305	9		23.305	96		23.305	349		23.305	58		28.305	5
	28.315	6		23.315	97		23.315	304		23.315	76		28.315	7
	28.325	8		23.325	74		23.325	298		23.325	66		28.325	5
	28.335	8		23.335	62		23.335	274		23.335	58		28.335	8
	28.345	11		23.345	79		23.345	274		23.345	46		28.345	11
	28.355	6		23.355	73		23.355	244		23.355	63		28.355	11
	28.365	4		23.365	72		23.365	211		23.365	45		28.365	6
	28.375	4		23.375	62		23.375	252		23.375	60		28.375	8
	28.385	8		23.385	60		23.385	186		23.385	33		28.385	7
	28.395	4		23.395	41		23.395	178		23.395	33		28.395	11
	28.405	6		23.405	53		23.405	176		23.405	32		28.405	10
	28.415	6		23.415	55		23.415	148		23.415	35		28.415	6
	28.425	6		23.425	41		23.425	176		23.425	33		28.425	10
	28.435	5		23.435	63		23.435	159		23.435	46		28.435	13
	28.445	9		23.445	46		23.445	156		23.445	32		28.445	11
	28.455	9		23.455	38		23.455	150		23.455	31		28.455	5
	28.465	7		23.465	55		23.465	141		23.465	41		28.465	9
	28.475	5		23.475	39		23.475	124		23.475	29		28.475	6
	28.485	6		23.485	34		23.485	142		23.485	18		28.485	7
	28.495	8		23.495	27		23.495	105		23.495	35		28.495	9
	28.505	8		23.505	40		23.505	152		23.505	22		28.505	5
	28.515	6		23.515	44		23.515	121		23.515	23		28.515	5
	28.525	8		23.525	34		23.525	124		23.525	34		28.525	1
	28.535	7		23.535	53		23.535	124		23.535	27		28.535	14
	28.545	4		23.545	26		23.545	126		23.545	23		28.545	5
	28.555	5		23.555	29		23.555	104		23.555	35		28.555	4
	28.565	7		23.565	43		23.565	117		23.565	27		28.565	7
	28.575	7		23.575	28		23.575	95		23.575	30		28.575	11
	28.585	9		23.585	39		23.585	118		23.585	17		28.585	7
	28.595	9		23.595	30		23.595	120		23.595	22		28.595	10
	28.605	4		23.605	37		23.605	98		23.605	24		28.605	5
	28.615	6		23.615	16		23.615	108		23.615	26		28.615	7
	28.625	10		23.625	37		23.625	110		23.625	22		28.625	6
	28.635	3		23.635	22		23.635	93		23.635	18		28.635	9
	28.645	5		23.645	21		23.645	97		23.645	18		28.645	8
	28.655	9		23.655	36		23.655	105		23.655	20		28.655	13
	28.665	4		23.665	32		23.665	92		23.665	14		28.665	4
	28.675	9		23.675	36		23.675	116		23.675	18		28.675	11
	28.685	8		23.685	22		23.685	108		23.685	17		28.685	6
	28.695	9		23.695	21		23.695	96		23.695	13		28.695	8
	28.705	8		23.705	19		23.705	86		23.705	23		28.705	13
	28.715	9		23.715	29		23.715	90		23.715	13		28.715	6
	28.725	6		23.725	17		23.725	114		23.725	13		28.725	8
	28.735	4		23.735	22		23.735	101		23.735	21		28.735	6
	28.745	7		23.745	18		23.745	98		23.745	14		28.745	4
	28.755	8		23.755	26		23.755	117		23.755	20		28.755	8
	28.765	7		23.765	17		23.765	102		23.765	18		28.765	9
	28.775	6		23.775	23		23.775	108		23.775	19		28.775	10
	28.785	18		23.785	25		23.785	95		23.785	18		28.785	6
	28.795	5		23.795	16		23.795	102		23.795	10		28.795	9
	28.805	4		23.805	14		23.805	119		23.805	12		28.805	7
	28.815	7		23.815	13		23.815	117		23.815	16		28.815	11
	28.825	7		23.825	17		23.825	101		23.825	13		28.825	9
	28.835	11		23.835	16		23.835	99		23.835	10		28.835	11
	28.845	5		23.845	17		23.845	104		23.845	11		28.845	5
	28.855	4		23.855	15		23.855	97		23.855	10		28.855	10
	28.865	6		23.865	20		23.865	93		23.865	18		28.865	4
	28.875	7		23.875	18		23.875	100		23.875	18		28.875	10
	28.885	5		23.885	24		23.885	110		23.885	12		28.885	9
	28.895	7		23.895	14		23.895	95		23.895	17		28.895	5
	28.905	6		23.905	19		23.905	86		23.905	9		28.905	9
	28.915	4		23.915	12		23.915	90		23.915	13		28.915	11
	28.925	6		23.925	14		23.925	111		23.925	12		28.925	9
	28.935	0		23.935	17		23.935	91		23.935	14		28.935	8
	28.945	6		23.945	10		23.945	91		23.945	17		28.945	5
	28.955	5		23.955	13		23.955	98		23.955	15		28.955	6
	28.965	6		23.965	20		23.965	93		23.965	15		28.965	8
	28.975	4		23.975	16		23.975	91		23.975	20		28.975	8
	28.985	2		23.985	14		23.985	72		23.985	15		28.985	9
	28.995	7		23.995	8		23.995	80		23.995	18		28.995	6
	29.005	5		24.005	16		24.005	99		24.005	8		29.005	3
	29.015	10		24.015	13		24.015	94		24.015	8		29.015	4
	29.025	4		24.025	21		24.025	76		24.025	8		29.025	4
	29.035	4		24.035	25		24.035	90		24.035	6		29.035	6
	29.045	3		24.045	9		24.045	92		24.045	8		29.045	6
	29.055	3		24.055	20		24.055	75		24.055	8		29.055	10
	29.065	6		24.065	16		24.065	70		24.065	10		29.065	10
	29.075	2		24.075	11		24.075	88		24.075	13		29.075	2
	29.085	10		24.085	9		24.085	83		24.085	12		29.085	7
	29.095	3		24.095	14		24.095	99		24.095	10		29.095	11
	29.105	4		24.105	14		24.105	92		24.105	11		29.105	4
	29.115	9		24.115	20		24.115	75		24.115	14		29.115	4
	29.125	7		24.125	11		24.125	70		24.125	11		29.125	11
	29.135	3		24.135	16		24.135	71		24.135	11		29.135	9
	29.145	3		24.145	13		24.145	58		24.145	11		29.145	6
	29.155	6		24.155	10		24.155	70		24.155	11		29.155	6
	29.165	6		24.165	13		24.165	60		24.165	17		29.165	3
	29.175	3		24.175	20		24.175	63		24.175	14		29.175	8
	29.185	4		24.185	14		24.185	57		24.185	17		29.185	7
	29.195	4		24.195	12		24.195	60		24.195	10		29.195	6
	29.205	6		24.205	13		24.205	63		24.205	13		29.205	7
	29.215	10		24.215	16		24.215	64		24.215	19		29.215	9
	29.225	6		24.225	15		24.225	43		24.225	13		29.225	6
	29.235	9		24.235	15		24.235	40		24.235	15		29.235	6
	29.245	7		24.245	11		24.245	54		24.245	14		29.245	8
	29.255	6		24.255	13		24.255	46		24.255	6		29.255	3
	29.265	6		24.265	13		24.265	44		24.265	11		29.265	6
	29.275	9		24.275	7		24.275	55		24.275	8		29.275	6
	29.285	9		24.285	14		24.285	45		24.285	9		29.285	5
	29.295	7		24.295	9		24.295	56		24.295	14		29.295	6
	29.305	5		24.305	14		24.305	51		24.305	6		29.305	9
	29.315	6		24.315	9		24.315	43		24.315	7		29.315	6
	29.325	7		24.325	13		24.325	36		24.325	5		29.325	9
	29.335	5		24.335	12		24.335	46		24.335	13		29.335	5
	29.345	10		24.345	9		24.345	48		24.345	10		29.345	6
	29.355	6		24.355	12		24.355	41		24.355	12		29.355	9
	29.365	6		24.365	19		24.365	36		24.365	12		29.365	3
	29.375	8		24.375	13		24.375	38		24.375	10		29.375	5
	29.385	7		24.385	10		24.385	38		24.385	11		29.385	6
	29.395	5		24.395	14		24.395	49		24.395	9		29.395	11
	29.405	5		24.405	14		24.405	28		24.405	6		29.405	5
	29.415	3		24.415	10		24.415	47		24.415	8		29.415	6
	29.425	8		24.425	13		24.425	41		24.425	7		29.425	6
	29.435	2		24.435	9		24.435	49		24.435	8		29.435	6
	29.445	8		24.445	7		24.445	46		24.445	17		29.445	11
	29.455	7		24.455	11		24.455	49		24.455	8		29.455	11
	29.465	4		24.465	16		24.465	45		24.465	8		29.465	8
	29.475	5		24.475	15		24.475	35		24.475	14		29.475	5
	29.485	3		24.485	8		24.485	42		24.485	8		29.485	8
	29.495	6		24.495	6		24.495	49		24.495	3		29.495	4
	29.505	7		24.505	8		24.505	50		24.505	9		29.505	8
	29.515	3		24.515	9		24.515	34		24.515	9		29.515	10
	29.525	4		24.525	13		24.525	38		24.525	6		29.525	8
	29.535	1		24.535	11		24.535	45		24.535	11		29.535	6
	29.545	6		24.545	8		24.545	44		24.545	7		29.545	8
	29.555	4		24.555	11		24.555	47		24.555	12		29.555	6
	29.565	6		24.565	14		24.565	57		24.565	7		29.565	8
	29.575	7		24.575	6		24.575	54		24.575	6		29.575	7
	29.585	4		24.585	6		24.585	64		24.585	4		29.585	10
	29.595	4		24.595	18		24.595	48		24.595	4		29.595	6
	29.605	5		24.605	12		24.605	54		24.605	11		29.605	4
	29.615	3		24.615	9		24.615	53		24.615	14		29.615	9
	29.625	9		24.625	10		24.625	65		24.625	9		29.625	9
	29.635	3		24.635	7		24.635	52		24.635	9		29.635	7
	29.645	4		24.645	11		24.645	64		24.645	11		29.645	11
	29.655	6		24.655	8		24.655	67		24.655	8		29.655	7
	29.665	2		24.665	6		24.665	67		24.665	12		29.665	13
	29.675	4		24.675	6		24.675	59		24.675	9		29.675	6
	29.685	1		24.685	13		24.685	60		24.685	12		29.685	9
	29.695	2		24.695	20		24.695	70		24.695	14		29.695	9
	29.705	5		24.705	9		24.705	73		24.705	16		29.705	7
	29.715	5		24.715	7		24.715	59		24.715	7		29.715	5
	29.725	6		24.725	10		24.725	80		24.725	6		29.725	6
	29.735	8		24.735	13		24.735	77		24.735	13		29.735	10
	29.745	3		24.745	15		24.745	80		24.745	6		29.745	5
	29.755	4		24.755	8		24.755	75		24.755	10		29.755	5
	29.765	6		24.765	8		24.765	82		24.765	5		29.765	13
	29.775	3		24.775	9		24.775	93		24.775	11		29.775	9
	29.785	3		24.785	12		24.785	95		24.785	12		29.785	3
	29.795	3		24.795	12		24.795	94		24.795	10		29.795	12
	29.805	4		24.805	17		24.805	86		24.805	9		29.805	6
	29.815	15		24.815	11		24.815	60		24.815	7		29.815	4
	29.825	9		24.825	4		24.825	80		24.825	10		29.825	6
	29.835	3		24.835	14		24.835	68		24.835	11		29.835	6
	29.845	4		24.845	9		24.845	80		24.845	5		29.845	6
	29.855	1		24.855	16		24.855	65		24.855	8		29.855	9
	29.865	6		24.865	8		24.865	95		24.865	7		29.865	7
	29.875	3		24.875	9		24.875	94		24.875	12		29.875	3
	29.885	5		24.885	10		24.885	86		24.885	8		29.885	3
	29.895	4		24.895	7		24.895	100		24.895	9		29.895	5
	29.905	6		24.905	12		24.905	90		24.905	8		29.905	8
	29.915	9		24.915	10		24.915	91		24.915	9		29.915	5
	29.925	9		24.925	4		24.925	61		24.925	11		29.925	6
	29.935	5		24.935	5		24.935	95		24.935	5		29.935	10
	29.945	11		24.945	13		24.945	96		24.945	9		29.945	13
	29.955	8		24.955	13		24.955	58		24.955	12		29.955	6
	29.965	5		24.965	7		24.965	84		24.965	4		29.965	7
	29.975	6		24.975	8		24.975	66		24.975	4		29.975	5
	29.985	2		24.985	8		24.985	71		24.985	12		29.985	8
	29.995	5		24.995	9		24.995	58		24.995	6		29.995	6
	30.005	2		25.005	12		25.005	71		25.005	7		30.005	9
	30.015	6		25.015	12		25.015	79		25.015	12		30.015	8
	30.025	7		25.025	12		25.025	81		25.025	7		30.025	9
	30.035	10		25.035	5		25.035	67		25.035	13		30.035	10
	30.045	2		25.045	11		25.045	63		25.045	6		30.045	5
	30.055	6		25.055	7		25.055	53		25.055	9		30.055	8
	30.065	1		25.065	9		25.065	62		25.065	5		30.065	9
	30.075	4		25.075	3		25.075	62		25.075	9		30.075	13
	30.085	2		25.085	6		25.085	58		25.085	14		30.085	6
	30.095	2		25.095	9		25.095	66		25.095	12		30.095	9
	30.105	7		25.105	7		25.105	41		25.105	5		30.105	8
	30.115	5		25.115	16		25.115	48		25.115	9		30.115	4
	30.125	4		25.125	12		25.125	52		25.125	5		30.125	5
	30.135	5		25.135	11		25.135	58		25.135	7		30.135	12
	30.145	4		25.145	10		25.145	42		25.145	6		30.145	7
	30.155	7		25.155	12		25.155	53		25.155	4		30.155	5
	30.165	4		25.165	11		25.165	48		25.165	8		30.165	6
	30.175	6		25.175	11		25.175	40		25.175	5		30.175	8
	30.185	1		25.185	10		25.185	48		25.185	7		30.185	8
	30.195	2		25.195	3		25.195	30		25.195	10		30.195	13
	30.205	6		25.205	17		25.205	38		25.205	7		30.205	5
	30.215	4		25.215	13		25.215	47		25.215	7		30.215	7
	30.225	2		25.225	12		25.225	45		25.225	8		30.225	9
	30.235	6		25.235	13		25.235	41		25.235	10		30.235	3
	30.245	3		25.245	12		25.245	38		25.245	6		30.245	6
	30.255	2		25.255	5		25.255	39		25.255	13		30.255	4
	30.265	5		25.265	10		25.265	23		25.265	7		30.265	8
	30.275	6		25.275	4		25.275	35		25.275	7		30.275	5
	30.285	7		25.285	9		25.285	28		25.285	5		30.285	7
	30.295	4		25.295	9		25.295	35		25.295	9		30.295	4
	30.305	6		25.305	7		25.305	45		25.305	13		30.305	7
	30.315	1		25.315	11		25.315	38		25.315	11		30.315	7
	30.325	3		25.325	13		25.325	35		25.325	13		30.325	8
	30.335	8		25.335	7		25.335	35		25.335	8		30.335	9
	30.345	4		25.345	8		25.345	35		25.345	8		30.345	8
	30.355	3		25.355	9		25.355	37		25.355	8		30.355	5
	30.365	6		25.365	7		25.365	43		25.365	9		30.365	12
	30.375	7		25.375	8		25.375	59		25.375	8		30.375	6
	30.385	4		25.385	14		25.385	53		25.385	12		30.385	5
	30.395	2		25.395	9		25.395	58		25.395	8		30.395	7
	30.405	5		25.405	12		25.405	50		25.405	10		30.405	7
	30.415	2		25.415	14		25.415	53		25.415	9		30.415	6
	30.425	5		25.425	7		25.425	67		25.425	13		30.425	7
	30.435	5		25.435	5		25.435	82		25.435	7		30.435	10
	30.445	5		25.445	6		25.445	73		25.445	5		30.445	8
	30.455	3		25.455	5		25.455	74		25.455	13		30.455	8
	30.465	3		25.465	11		25.465	80		25.465	17		30.465	12
	30.475	7		25.475	6		25.475	89		25.475	10		30.475	9
	30.485	7		25.485	7		25.485	116		25.485	9		30.485	5
	30.495	4		25.495	9		25.495	96		25.495	10		30.495	5
	30.505	3		25.505	6		25.505	94		25.505	10		30.505	4
	30.515	4		25.515	10		25.515	114		25.515	9		30.515	5
	30.525	3		25.525	6		25.525	100		25.525	12		30.525	8
	30.535	3		25.535	8		25.535	123		25.535	10		30.535	4
	30.545	5		25.545	10		25.545	145		25.545	5		30.545	10
	30.555	3		25.555	8		25.555	143		25.555	4		30.555	11
	30.565	8		25.565	10		25.565	147		25.565	11		30.565	4
	30.575	11		25.575	4		25.575	151		25.575	4		30.575	7
	30.585	2		25.585	11		25.585	164		25.585	4		30.585	6
	30.595	1		25.595	5		25.595	159		25.595	8		30.595	12
	30.605	3		25.605	10		25.605	181		25.605	10		30.605	9
	30.615	2		25.615	6		25.615	184		25.615	7		30.615	7
	30.625	5		25.625	3		25.625	204		25.625	6		30.625	3
	30.635	4		25.635	5		25.635	202		25.635	11		30.635	0
	30.645	5		25.645	18		25.645	187		25.645	8		30.645	10
	30.655	6		25.655	9		25.655	226		25.655	12		30.655	9
	30.665	5		25.665	7		25.665	257		25.665	7		30.665	5
	30.675	4		25.675	12		25.675	231		25.675	11		30.675	1
	30.685	5		25.685	6		25.685	280		25.685	8		30.685	7
	30.695	2		25.695	3		25.695	259		25.695	7		30.695	9
	30.705	5		25.705	9		25.705	273		25.705	10		30.705	6
	30.715	1		25.715	7		25.715	280		25.715	8		30.715	11
	30.725	5		25.725	7		25.725	267		25.725	5		30.725	11
	30.735	5		25.735	7		25.735	310		25.735	10		30.735	12
	30.745	2		25.745	12		25.745	299		25.745	8		30.745	2
	30.755	3		25.755	5		25.755	296		25.755	7		30.755	4
	30.765	3		25.765	9		25.765	348		25.765	8		30.765	7
	30.775	3		25.775	10		25.775	352		25.775	7		30.775	2
	30.785	5		25.785	6		25.785	342		25.785	6		30.785	4
	30.795	1		25.795	8		25.795	312		25.795	11		30.795	7
	30.805	5		25.805	7		25.805	346		25.805	10		30.805	5
	30.815	5		25.815	8		25.815	358		25.815	6		30.815	7
	30.825	4		25.825	6		25.825	380		25.825	7		30.825	8
	30.835	8		25.835	4		25.835	372		25.835	4		30.835	5
	30.845	7		25.845	12		25.845	404		25.845	5		30.845	9
	30.855	1		25.855	7		25.855	406		25.855	9		30.855	7
	30.865	3		25.865	14		25.865	397		25.865	8		30.865	6
	30.875	3		25.875	10		25.875	433		25.875	2		30.875	5
	30.885	3		25.885	7		25.885	398		25.885	9		30.885	9
	30.895	4		25.895	10		25.895	447		25.895	8		30.895	6
	30.905	9		25.905	7		25.905	437		25.905	7		30.905	6
	30.915	7		25.915	8		25.915	410		25.915	4		30.915	9
	30.925	2		25.925	8		25.925	504		25.925	11		30.925	3
	30.935	8		25.935	9		25.935	510		25.935	7		30.935	10
	30.945	2		25.945	9		25.945	514		25.945	6		30.945	2
	30.955	4		25.955	9		25.955	447		25.955	7		30.955	9
	30.965	3		25.965	4		25.965	449		25.965	5		30.965	7
	30.975	8		25.975	9		25.975	492		25.975	8		30.975	2
	30.985	8		25.985	10		25.985	451		25.985	3		30.985	6
	30.995	3		25.995	8		25.995	492		25.995	8		30.995	3
	31.005	5		26.005	6		26.005	513		26.005	11		31.005	8
	31.015	3		26.015	5		26.015	482		26.015	4		31.015	9
	31.025	4		26.025	10		26.025	484		26.025	6		31.025	8
	31.035	5		26.035	13		26.035	476		26.035	3		31.035	4
	31.045	3		26.045	5		26.045	515		26.045	6		31.045	4
	31.055	3		26.055	8		26.055	516		26.055	7		31.055	4
	31.065	3		26.065	6		26.065	506		26.065	7		31.065	9
	31.075	4		26.075	13		26.075	509		26.075	7		31.075	7
	31.085	5		26.085	5		26.085	468		26.085	8		31.085	8
	31.095	5		26.095	4		26.095	455		26.095	8		31.095	2
	31.105	4		26.105	7		26.105	500		26.105	6		31.105	8
	31.115	4		26.115	12		26.115	518		26.115	5		31.115	6
	31.125	9		26.125	9		26.125	520		26.125	8		31.125	10
	31.135	4		26.135	7		26.135	497		26.135	11		31.135	4
	31.145	4		26.145	8		26.145	531		26.145	6		31.145	9
	31.155	4		26.155	8		26.155	469		26.155	6		31.155	8
	31.165	2		26.165	8		26.165	502		26.165	7		31.165	6
	31.175	4		26.175	6		26.175	492		26.175	7		31.175	5
	31.185	3		26.185	9		26.185	494		26.185	11		31.185	7
	31.195	3		26.195	8		26.195	491		26.195	5		31.195	4
	31.205	2		26.205	4		26.205	463		26.205	7		31.205	10
	31.215	5		26.215	8		26.215	498		26.215	3		31.215	5
	31.225	6		26.225	11		26.225	459		26.225	4		31.225	10
	31.235	1		26.235	4		26.235	466		26.235	6		31.235	11
	31.245	1		26.245	8		26.245	462		26.245	4		31.245	11
	31.255	3		26.255	8		26.255	461		26.255	7		31.255	8
	31.265	4		26.265	12		26.265	450		26.265	5		31.265	14
	31.275	2		26.275	7		26.275	444		26.275	6		31.275	8
	31.285	0		26.285	11		26.285	464		26.285	11		31.285	7
	31.295	3		26.295	7		26.295	408		26.295	9		31.295	5
	31.305	7		26.305	4		26.305	394		26.305	6		31.305	6
	31.315	2		26.315	9		26.315	422		26.315	7		31.315	6
	31.325	6		26.325	8		26.325	373		26.325	14		31.325	9
	31.335	8		26.335	6		26.335	368		26.335	6		31.335	9
	31.345	4		26.345	10		26.345	350		26.345	7		31.345	3
	31.355	1		26.355	6		26.355	367		26.355	9		31.355	5
	31.365	4		26.365	7		26.365	337		26.365	5		31.365	7
	31.375	2		26.375	7		26.375	364		26.375	9		31.375	2
	31.385	4		26.385	6		26.385	350		26.385	7		31.385	7
	31.395	4		26.395	8		26.395	323		26.395	7		31.395	5
	31.405	4		26.405	17		26.405	333		26.405	8		31.405	7
	31.415	3		26.415	3		26.415	338		26.415	7		31.415	4
	31.425	3		26.425	8		26.425	286		26.425	8		31.425	4
	31.435	2		26.435	10		26.435	280		26.435	7		31.435	5
	31.445	8		26.445	6		26.445	305		26.445	7		31.445	8
	31.455	3		26.455	10		26.455	317		26.455	7		31.455	2
	31.465	8		26.465	7		26.465	265		26.465	6		31.465	5
	31.475	8		26.475	15		26.475	279		26.475	7		31.475	6
	31.485	6		26.485	10		26.485	269		26.485	6		31.485	7
	31.495	3		26.495	5		26.495	253		26.495	6		31.495	2
	31.505	5		26.505	4		26.505	254		26.505	7		31.505	8
	31.515	2		26.515	8		26.515	211		26.515	7		31.515	6
	31.525	3		26.525	7		26.525	238		26.525	14		31.525	6
	31.535	1		26.535	13		26.535	204		26.535	7		31.535	6
	31.545	5		26.545	7		26.545	191		26.545	12		31.545	5
	31.555	8		26.555	10		26.555	205		26.555	3		31.555	3
	31.565	2		26.565	9		26.565	195		26.565	6		31.565	9
	31.575	8		26.575	9		26.575	171		26.575	7		31.575	5
	31.585	5		26.585	11		26.585	178		26.585	9		31.585	1
	31.595	4		26.595	6		26.595	182		26.595	4		31.595	10
	31.605	2		26.605	18		26.605	147		26.605	5		31.605	3
	31.615	4		26.615	15		26.615	132		26.615	7		31.615	5
	31.625	1		26.625	9		26.625	160		26.625	5		31.625	4
	31.635	5		26.635	9		26.635	144		26.635	11		31.635	5
	31.645	5		26.645	8		26.645	132		26.645	4		31.645	8
	31.655	3		26.655	13		26.655	120		26.655	9		31.655	7
	31.665	7		26.665	14		26.665	112		26.665	5		31.665	6
	31.675	9		26.675	14		26.675	109		26.675	10		31.675	4
	31.685	3		26.685	9		26.685	112		26.685	12		31.685	7
	31.695	3		26.695	12		26.695	107		26.695	13		31.695	7
	31.705	3		26.705	15		26.705	91		26.705	10		31.705	9
	31.715	3		26.715	6		26.715	103		26.715	5		31.715	10
	31.725	9		26.725	5		26.725	85		26.725	6		31.725	3
	31.735	5		26.735	13		26.735	79		26.735	9		31.735	8
	31.745	11		26.745	15		26.745	78		26.745	5		31.745	5
	31.755	4		26.755	12		26.755	83		26.755	7		31.755	2
	31.765	0		26.765	9		26.765	71		26.765	9		31.765	11
	31.775	3		26.775	19		26.775	51		26.775	9		31.775	11
	31.785	5		26.785	11		26.785	53		26.785	8		31.785	5
	31.795	0		26.795	9		26.795	63		26.795	8		31.795	4
	31.805	4		26.805	11		26.805	73		26.805	11		31.805	6
	31.815	2		26.815	17		26.815	54		26.815	4		31.815	9
	31.825	7		26.825	10		26.825	43		26.825	8		31.825	7
	31.835	3		26.835	12		26.835	49		26.835	11		31.835	3
	31.845	3		26.845	14		26.845	44		26.845	5		31.845	9
	31.855	3		26.855	25		26.855	47		26.855	10		31.855	6
	31.865	4		26.865	8		26.865	46		26.865	10		31.865	9
	31.875	4		26.875	11		26.875	34		26.875	9		31.875	5
	31.885	6		26.885	19		26.885	47		26.885	7		31.885	9
	31.895	4		26.895	5		26.895	41		26.895	6		31.895	5
	31.905	3		26.905	12		26.905	34		26.905	6		31.905	9
	31.915	2		26.915	16		26.915	33		26.915	6		31.915	6
	31.925	11		26.925	9		26.925	30		26.925	7		31.925	7
	31.935	6		26.935	14		26.935	22		26.935	9		31.935	9
	31.945	5		26.945	10		26.945	32		26.945	14		31.945	4
	31.955	5		26.955	11		26.955	31		26.955	7		31.955	10
	31.965	0		26.965	13		26.965	35		26.965	3		31.965	5
	31.975	6		26.975	17		26.975	26		26.975	8		31.975	8
	31.985	7		26.985	13		26.985	30		26.985	12		31.985	6
	31.995	4		26.995	17		26.995	32		26.995	12		31.995	9
	32.005	4		27.005	15		27.005	23		27.005	5		32.005	11
	32.015	4		27.015	15		27.015	21		27.015	9		32.015	5
	32.025	3		27.025	12		27.025	36		27.025	12		32.025	4
	32.035	6		27.035	19		27.035	33		27.035	15		32.035	11
	32.045	1		27.045	9		27.045	31		27.045	4		32.045	6
	32.055	6		27.055	14		27.055	27		27.055	14		32.055	7
	32.065	4		27.065	16		27.065	31		27.065	12		32.065	9
	32.075	3		27.075	20		27.075	27		27.075	8		32.075	5
	32.085	5		27.085	13		27.085	33		27.085	16		32.085	9
	32.095	2		27.095	11		27.095	19		27.095	7		32.095	7
	32.105	6		27.105	10		27.105	25		27.105	14		32.105	11
	32.115	3		27.115	19		27.115	31		27.115	8		32.115	7
	32.125	1		27.125	14		27.125	30		27.125	8		32.125	4
	32.135	5		27.135	23		27.135	33		27.135	10		32.135	8
	32.145	3		27.145	17		27.145	33		27.145	8		32.145	4
	32.155	1		27.155	8		27.155	30		27.155	10		32.155	4
	32.165	8		27.165	24		27.165	32		27.165	12		32.165	4
	32.175	3		27.175	17		27.175	29		27.175	4		32.175	3
	32.185	6		27.185	16		27.185	37		27.185	14		32.185	3
	32.195	6		27.195	20		27.195	28		27.195	18		32.195	8
	32.205	1		27.205	10		27.205	38		27.205	6		32.205	6
	32.215	4		27.215	14		27.215	28		27.215	5		32.215	10
	32.225	5		27.225	11		27.225	28		27.225	17		32.225	5
	32.235	1		27.235	9		27.235	34		27.235	10		32.235	4
	32.245	4		27.245	15		27.245	31		27.245	12		32.245	7
	32.255	6		27.255	11		27.255	27		27.255	12		32.255	4
	32.265	2		27.265	10		27.265	33		27.265	12		32.265	7
	32.275	2		27.275	14		27.275	28		27.275	11		32.275	4
	32.285	4		27.285	14		27.285	42		27.285	12		32.285	8
	32.295	7		27.295	17		27.295	40		27.295	14		32.295	10
	32.305	7		27.305	20		27.305	44		27.305	11		32.305	7
	32.315	2		27.315	19		27.315	30		27.315	9		32.315	4
	32.325	7		27.325	20		27.325	39		27.325	17		32.325	9
	32.335	2		27.335	15		27.335	34		27.335	11		32.335	4
	32.345	3		27.345	13		27.345	36		27.345	24		32.345	9
	32.355	3		27.355	19		27.355	31		27.355	13		32.355	3
	32.365	3		27.365	25		27.365	37		27.365	15		32.365	8
	32.375	7		27.375	15		27.375	31		27.375	4		32.375	8
	32.385	2		27.385	16		27.385	39		27.385	11		32.385	6
	32.395	8		27.395	14		27.395	33		27.395	26		32.395	7
	32.405	2		27.405	16		27.405	39		27.405	8		32.405	6
	32.415	1		27.415	6		27.415	36		27.415	12		32.415	7
	32.425	4		27.425	19		27.425	35		27.425	9		32.425	3
	32.435	3		27.435	17		27.435	40		27.435	14		32.435	7
	32.445	1		27.445	10		27.445	37		27.445	16		32.445	6
	32.455	5		27.455	16		27.455	39		27.455	14		32.455	3
	32.465	8		27.465	19		27.465	29		27.465	17		32.465	7
	32.475	3		27.475	11		27.475	47		27.475	20		32.475	5
	32.485	2		27.485	13		27.485	30		27.485	14		32.485	8
	32.495	5		27.495	12		27.495	36		27.495	20		32.495	5
	32.505	8		27.505	22		27.505	35		27.505	17		32.505	5
	32.515	4		27.515	25		27.515	30		27.515	19		32.515	3
	32.525	2		27.525	14		27.525	43		27.525	8		32.525	5
	32.535	4		27.535	21		27.535	37		27.535	13		32.535	4
	32.545	5		27.545	15		27.545	28		27.545	13		32.545	8
	32.555	3		27.555	19		27.555	22		27.555	16		32.555	3
	32.565	4		27.565	15		27.565	24		27.565	15		32.565	9
	32.575	2		27.575	10		27.575	29		27.575	11		32.575	6
	32.585	11		27.585	9		27.585	15		27.585	14		32.585	4
	32.595	5		27.595	14		27.595	32		27.595	18		32.595	7
	32.605	11		27.605	15		27.605	22		27.605	16		32.605	4
	32.615	7		27.615	16		27.615	28		27.615	13		32.615	6
	32.625	6		27.625	16		27.625	25		27.625	15		32.625	6
	32.635	2		27.635	17		27.635	18		27.635	18		32.635	4
	32.645	9		27.645	6		27.645	23		27.645	15		32.645	4
	32.655	3		27.655	10		27.655	14		27.655	17		32.655	7
	32.665	3		27.665	12		27.665	26		27.665	13		32.665	4
	32.675	7		27.675	15		27.675	16		27.675	9		32.675	8
	32.685	5		27.685	8		27.685	28		27.685	15		32.685	3
	32.695	3		27.695	12		27.695	25		27.695	15		32.695	6
	32.705	10		27.705	6		27.705	21		27.705	19		32.705	12
	32.715	6		27.715	12		27.715	13		27.715	13		32.715	6
	32.725	6		27.725	12		27.725	16		27.725	15		32.725	3
	32.735	2		27.735	13		27.735	22		27.735	15		32.735	5
	32.745	2		27.745	14		27.745	25		27.745	10		32.745	2
	32.755	4		27.755	14		27.755	22		27.755	14		32.755	6
	32.765	5		27.765	8		27.765	21		27.765	16		32.765	5
	32.775	3		27.775	14		27.775	14		27.775	13		32.775	5
	32.785	2		27.785	12		27.785	18		27.785	15		32.785	4
	32.795	5		27.795	14		27.795	26		27.795	17		32.795	7
	32.805	4		27.805	10		27.805	18		27.805	17		32.805	7
	32.815	6		27.815	4		27.815	17		27.815	13		32.815	6
	32.825	8		27.825	11		27.825	10		27.825	18		32.825	5
	32.835	0		27.835	16		27.835	19		27.835	19		32.835	5
	32.845	5		27.845	11		27.845	12		27.845	17		32.845	6
	32.855	4		27.855	16		27.855	29		27.855	22		32.855	6
	32.865	1		27.865	7		27.865	19		27.865	12		32.865	3
	32.875	4		27.875	7		27.875	22		27.875	13		32.875	5
	32.885	8		27.885	12		27.885	20		27.885	9		32.885	5
	32.895	2		27.895	10		27.895	17		27.895	12		32.895	6
	32.905	1		27.905	16		27.905	15		27.905	14		32.905	6
	32.915	5		27.915	16		27.915	19		27.915	16		32.915	6
	32.925	1		27.925	10		27.925	17		27.925	8		32.925	6
	32.935	5		27.935	8		27.935	15		27.935	13		32.935	6
	32.945	3		27.945	7		27.945	13		27.945	13		32.945	5
	32.955	8		27.955	7		27.955	18		27.955	8		32.955	7
	32.965	7		27.965	11		27.965	21		27.965	14		32.965	7
	32.975	7		27.975	8		27.975	29		27.975	15		32.975	2
	32.985	8		27.985	2		27.985	25		27.985	16		32.985	3
	32.995	6		27.995	9		27.995	22		27.995	14		32.995	6
	33.005	6		28.005	5		28.005	13		28.005	17		33.005	10
	33.015	6		28.015	9		28.015	11		28.015	12		33.015	5
	33.025	5		28.025	3		28.025	18		28.025	15		33.025	8
	33.035	3		28.035	11		28.035	19		28.035	8		33.035	9
	33.045	6		28.045	8		28.045	20		28.045	9		33.045	10
	33.055	7		28.055	6		28.055	17		28.055	12		33.055	6
	33.065	4		28.065	8		28.065	12		28.065	9		33.065	8
	33.075	8		28.075	5		28.075	17		28.075	14		33.075	8
	33.085	4		28.085	7		28.085	25		28.085	9		33.085	7
	33.095	5		28.095	7		28.095	18		28.095	11		33.095	4
	33.105	4		28.105	12		28.105	22		28.105	13		33.105	6
	33.115	3		28.115	9		28.115	20		28.115	18		33.115	11
	33.125	2		28.125	4		28.125	19		28.125	7		33.125	3
	33.135	4		28.135	10		28.135	15		28.135	9		33.135	3
	33.145	4		28.145	3		28.145	26		28.145	9		33.145	6
	33.155	6		28.155	7		28.155	16		28.155	12		33.155	9
	33.165	7		28.165	9		28.165	21		28.165	13		33.165	6
	33.175	2		28.175	8		28.175	19		28.175	5		33.175	4
	33.185	5		28.185	8		28.185	15		28.185	12		33.185	7
	33.195	4		28.195	11		28.195	19		28.195	5		33.195	2
	33.205	6		28.205	8		28.205	23		28.205	4		33.205	5
	33.215	3		28.215	10		28.215	23		28.215	13		33.215	6
	33.225	1		28.225	10		28.225	21		28.225	9		33.225	10
	33.235	1		28.235	6		28.235	29		28.235	9		33.235	7
	33.245	1		28.245	3		28.245	18		28.245	7		33.245	4
	33.255	1		28.255	10		28.255	20		28.255	10		33.255	8
	33.265	4		28.265	5		28.265	21		28.265	9		33.265	5
	33.275	2		28.275	7		28.275	24		28.275	5		33.275	7
	33.285	5		28.285	8		28.285	16		28.285	9		33.285	4
	33.295	3		28.295	10		28.295	21		28.295	10		33.295	5
	33.305	9		28.305	10		28.305	13		28.305	10		33.305	3
	33.315	5		28.315	3		28.315	24		28.315	4		33.315	3
	33.325	4		28.325	8		28.325	17		28.325	6		33.325	8
	33.335	3		28.335	7		28.335	25		28.335	11		33.335	8
	33.345	6		28.345	9		28.345	16		28.345	7		33.345	10
	33.355	2		28.355	8		28.355	17		28.355	7		33.355	6
	33.365	5		28.365	7		28.365	23		28.365	5		33.365	2
	33.375	3		28.375	8		28.375	21		28.375	5		33.375	6
	33.385	3		28.385	4		28.385	25		28.385	7		33.385	2
	33.395	6		28.395	5		28.395	22		28.395	5		33.395	6
	33.405	5		28.405	6		28.405	29		28.405	6		33.405	2
	33.415	6		28.415	7		28.415	20		28.415	5		33.415	3
	33.425	6		28.425	7		28.425	20		28.425	4		33.425	2
	33.435	1		28.435	3		28.435	19		28.435	5		33.435	5
	33.445	6		28.445	5		28.445	21		28.445	15		33.445	6
	33.455	9		28.455	5		28.455	26		28.455	5		33.455	5
	33.465	6		28.465	12		28.465	18		28.465	4		33.465	5
	33.475	6		28.475	4		28.475	20		28.475	10		33.475	5
	33.485	5		28.485	14		28.485	21		28.485	7		33.485	5
	33.495	3		28.495	3		28.495	26		28.495	8		33.495	6
	33.505	7		28.505	7		28.505	20		28.505	3		33.505	5
	33.515	0		28.515	6		28.515	20		28.515	9		33.515	5
	33.525	3		28.525	2		28.525	13		28.525	6		33.525	8
	33.535	8		28.535	7		28.535	16		28.535	8		33.535	3
	33.545	5		28.545	4		28.545	23		28.545	6		33.545	6
	33.555	2		28.555	10		28.555	25		28.555	6		33.555	5
	33.565	2		28.565	11		28.565	17		28.565	7		33.565	4
	33.575	8		28.575	7		28.575	18		28.575	8		33.575	5
	33.585	4		28.585	5		28.585	13		28.585	5		33.585	1
	33.595	5		28.595	4		28.595	15		28.595	4		33.595	2
	33.605	2		28.605	8		28.605	16		28.605	13		33.605	4
	33.615	5		28.615	6		28.615	12		28.615	9		33.615	3
	33.625	4		28.625	9		28.625	15		28.625	8		33.625	8
	33.635	6		28.635	4		28.635	13		28.635	4		33.635	5
	33.645	5		28.645	8		28.645	19		28.645	10		33.645	5
	33.655	6		28.655	5		28.655	15		28.655	8		33.655	11
	33.665	5		28.665	8		28.665	22		28.665	3		33.665	8
	33.675	6		28.675	7		28.675	19		28.675	8		33.675	9
	33.685	10		28.685	5		28.685	20		28.685	6		33.685	5
	33.695	2		28.695	12		28.695	15		28.695	6		33.695	4
	33.705	5		28.705	5		28.705	10		28.705	3		33.705	4
	33.715	7		28.715	5		28.715	17		28.715	5		33.715	9
	33.725	3		28.725	4		28.725	21		28.725	4		33.725	5
	33.735	3		28.735	9		28.735	15		28.735	4		33.735	6
	33.745	0		28.745	8		28.745	13		28.745	4		33.745	2
	33.755	4		28.755	5		28.755	17		28.755	6		33.755	9
	33.765	4		28.765	12		28.765	26		28.765	6		33.765	7
	33.775	3		28.775	5		28.775	14		28.775	2		33.775	6
	33.785	4		28.785	11		28.785	26		28.785	7		33.785	5
	33.795	5		28.795	5		28.795	11		28.795	3		33.795	6
	33.805	3		28.805	1		28.805	21		28.805	8		33.805	8
	33.815	3		28.815	6		28.815	19		28.815	10		33.815	4
	33.825	3		28.825	6		28.825	16		28.825	7		33.825	9
	33.835	6		28.835	4		28.835	10		28.835	8		33.835	7
	33.845	6		28.845	3		28.845	17		28.845	5		33.845	6
	33.855	4		28.855	5		28.855	14		28.855	4		33.855	6
	33.865	1		28.865	4		28.865	19		28.865	8		33.865	7
	33.875	6		28.875	9		28.875	18		28.875	7		33.875	8
	33.885	2		28.885	2		28.885	14		28.885	6		33.885	8
	33.895	3		28.895	9		28.895	15		28.895	7		33.895	3
	33.905	3		28.905	4		28.905	12		28.905	5		33.905	4
	33.915	6		28.915	6		28.915	11		28.915	3		33.915	2
	33.925	4		28.925	6		28.925	16		28.925	8		33.925	7
	33.935	3		28.935	2		28.935	9		28.935	2		33.935	3
	33.945	4		28.945	6		28.945	14		28.945	7		33.945	7
	33.955	5		28.955	7		28.955	8		28.955	3		33.955	4
	33.965	4		28.965	12		28.965	13		28.965	7		33.965	7
	33.975	6		28.975	0		28.975	5		28.975	9		33.975	2
	33.985	6		28.985	6		28.985	13		28.985	4		33.985	3
	33.995	4		28.995	7		28.995	4		28.995	3		33.995	5
	34.005	8		29.005	5		29.005	15		29.005	4		34.005	6
	34.015	3		29.015	6		29.015	22		29.015	7		34.015	4
	34.025	5		29.025	4		29.025	13		29.025	5		34.025	9
	34.035	4		29.035	5		29.035	14		29.035	7		34.035	7
	34.045	10		29.045	5		29.045	18		29.045	4		34.045	6
	34.055	4		29.055	4		29.055	20		29.055	6		34.055	3
	34.065	4		29.065	6		29.065	17		29.065	1		34.065	7
	34.075	1		29.075	7		29.075	16		29.075	11		34.075	5
	34.085	4		29.085	7		29.085	17		29.085	4		34.085	3
	34.095	3		29.095	5		29.095	9		29.095	8		34.095	4
	34.105	9		29.105	2		29.105	10		29.105	3		34.105	9
	34.115	3		29.115	6		29.115	14		29.115	4		34.115	5
	34.125	4		29.125	7		29.125	20		29.125	7		34.125	5
	34.135	3		29.135	4		29.135	18		29.135	6		34.135	7
	34.145	5		29.145	10		29.145	13		29.145	4		34.145	1
	34.155	3		29.155	3		29.155	12		29.155	8		34.155	3
	34.165	5		29.165	7		29.165	12		29.165	3		34.165	5
	34.175	2		29.175	5		29.175	15		29.175	4		34.175	10
	34.185	3		29.185	4		29.185	13		29.185	5		34.185	4
	34.195	2		29.195	6		29.195	15		29.195	6		34.195	6
	34.205	10		29.205	6		29.205	9		29.205	2		34.205	10
	34.215	4		29.215	6		29.215	18		29.215	4		34.215	3
	34.225	2		29.225	5		29.225	10		29.225	8		34.225	10
	34.235	6		29.235	1		29.235	20		29.235	7		34.235	3
	34.245	4		29.245	10		29.245	19		29.245	2		34.245	10
	34.255	3		29.255	4		29.255	14		29.255	5		34.255	7
	34.265	5		29.265	2		29.265	17		29.265	7		34.265	5
	34.275	1		29.275	7		29.275	13		29.275	3		34.275	5
	34.285	3		29.285	2		29.285	17		29.285	3		34.285	10
	34.295	5		29.295	5		29.295	21		29.295	6		34.295	6
	34.305	3		29.305	3		29.305	11		29.305	4		34.305	5
	34.315	4		29.315	6		29.315	16		29.315	6		34.315	6
	34.325	4		29.325	8		29.325	13		29.325	9		34.325	4
	34.335	7		29.335	8		29.335	16		29.335	8		34.335	2
	34.345	12		29.345	8		29.345	15		29.345	8		34.345	7
	34.355	2		29.355	7		29.355	15		29.355	6		34.355	5
	34.365	6		29.365	4		29.365	12		29.365	8		34.365	3
	34.375	2		29.375	2		29.375	12		29.375	4		34.375	7
	34.385	8		29.385	3		29.385	20		29.385	3		34.385	5
	34.395	7		29.395	5		29.395	13		29.395	8		34.395	6
	34.405	8		29.405	6		29.405	10		29.405	6		34.405	7
	34.415	5		29.415	4		29.415	20		29.415	11		34.415	5
	34.425	6		29.425	5		29.425	18		29.425	7		34.425	7
	34.435	4		29.435	3		29.435	14		29.435	6		34.435	9
	34.445	4		29.445	7		29.445	21		29.445	6		34.445	8
	34.455	3		29.455	8		29.455	17		29.455	3		34.455	5
	34.465	5		29.465	3		29.465	18		29.465	8		34.465	2
	34.475	2		29.475	6		29.475	10		29.475	4		34.475	5
	34.485	6		29.485	2		29.485	19		29.485	6		34.485	3
	34.495	4		29.495	4		29.495	23		29.495	5		34.495	10
	34.505	6		29.505	6		29.505	19		29.505	3		34.505	10
	34.515	7		29.515	7		29.515	10		29.515	7		34.515	9
	34.525	3		29.525	4		29.525	19		29.525	3		34.525	5
	34.535	5		29.535	5		29.535	14		29.535	1		34.535	6
	34.545	5		29.545	4		29.545	12		29.545	2		34.545	5
	34.555	2		29.555	11		29.555	14		29.555	6		34.555	10
	34.565	8		29.565	3		29.565	12		29.565	4		34.565	6
	34.575	5		29.575	2		29.575	14		29.575	3		34.575	7
	34.585	8		29.585	6		29.585	15		29.585	4		34.585	6
	34.595	5		29.595	2		29.595	9		29.595	4		34.595	6
	34.605	6		29.605	9		29.605	29		29.605	6		34.605	9
	34.615	4		29.615	7		29.615	11		29.615	4		34.615	2
	34.625	8		29.625	5		29.625	13		29.625	3		34.625	3
	34.635	4		29.635	5		29.635	17		29.635	6		34.635	5
	34.645	7		29.645	2		29.645	17		29.645	5		34.645	10
	34.655	6		29.655	7		29.655	16		29.655	4		34.655	3
	34.665	6		29.665	5		29.665	15		29.665	8		34.665	9
	34.675	2		29.675	6		29.675	11		29.675	4		34.675	6
	34.685	3		29.685	4		29.685	12		29.685	4		34.685	8
	34.695	9		29.695	5		29.695	20		29.695	3		34.695	6
	34.705	8		29.705	1		29.705	19		29.705	7		34.705	5
	34.715	9		29.715	4		29.715	6		29.715	3		34.715	7
	34.725	6		29.725	5		29.725	17		29.725	8		34.725	9
	34.735	3		29.735	5		29.735	10		29.735	7		34.735	6
	34.745	5		29.745	4		29.745	18		29.745	1		34.745	6
	34.755	5		29.755	4		29.755	11		29.755	6		34.755	3
	34.765	5		29.765	3		29.765	17		29.765	6		34.765	7
	34.775	4		29.775	6		29.775	9		29.775	2		34.775	5
	34.785	6		29.785	4		29.785	11		29.785	5		34.785	4
	34.795	4		29.795	3		29.795	16		29.795	3		34.795	5
	34.805	3		29.805	2		29.805	12		29.805	4		34.805	4
	34.815	4		29.815	7		29.815	17		29.815	7		34.815	7
	34.825	2		29.825	4		29.825	17		29.825	3		34.825	5
	34.835	5		29.835	1		29.835	12		29.835	6		34.835	5
	34.845	1		29.845	11		29.845	17		29.845	7		34.845	7
	34.855	2		29.855	5		29.855	11		29.855	2		34.855	7
	34.865	4		29.865	9		29.865	15		29.865	5		34.865	6
	34.875	5		29.875	3		29.875	13		29.875	3		34.875	4
	34.885	4		29.885	5		29.885	12		29.885	8		34.885	8
	34.895	6		29.895	0		29.895	11		29.895	4		34.895	8
	34.905	10		29.905	0		29.905	12		29.905	5		34.905	8
	34.915	3		29.915	5		29.915	17		29.915	11		34.915	7
	34.925	3		29.925	3		29.925	13		29.925	1		34.925	2
	34.935	5		29.935	6		29.935	15		29.935	3		34.935	4
	34.945	2		29.945	6		29.945	11		29.945	8		34.945	6
	34.955	3		29.955	3		29.955	14		29.955	2		34.955	7
	34.965	1		29.965	5		29.965	15		29.965	2		34.965	2
	34.975	1		29.975	7		29.975	19		29.975	2		34.975	10
	34.985	5		29.985	4		29.985	17		29.985	9		34.985	5
[truncated: 8,701 more rows]

## Sheet: Figure 10b
Nd4Ni3O10 / NdGaO3 (+6% Nd)	Temperature (K)	Resistivity (mOhm*cm)	Nd4Ni3O10 / NdGaO3 (+3% Nd)	Temperature (K)	Resistivity (mOhm*cm)	Nd4Ni3O10 / NdGaO3 (optimal)	Temperature (K)	Resistivity (mOhm*cm)	Nd4Ni3O10 / NdGaO3 (-3% Nd)	Temperature (K)	Resistivity (mOhm*cm)	Nd4Ni3O10 / NdGaO3 (-6% Nd)	Temperature (K)	Resistivity (mOhm*cm)
	299.241	3.24484		299.28	1.18507		300.006	1.27413		299.22	1.44789		299.234	1.34823
	296.676	3.24166		296.648	1.18202		296.964	1.27061		296.657	1.44351		296.676	1.34389
	293.286	3.2376		293.81	1.17871		294.432	1.26734		293.107	1.4375		293.812	1.33917
	289.446	3.23238		290.316	1.17407		291.665	1.26372		289.14	1.42962		291.304	1.33451
	286.32	3.2279		287.231	1.16966		288.52	1.25944		285.811	1.42263		288.882	1.3296
	283.28	3.22396		284.403	1.16577		285.152	1.2548		282.591	1.41626		286.766	1.32524
	280.014	3.21998		281.548	1.16193		281.714	1.24993		279.177	1.40959		284.821	1.32139
	276.676	3.21593		278.547	1.15796		278.312	1.24509		275.594	1.40265		282.825	1.31755
	273.349	3.21211		275.525	1.1539		274.974	1.24043		272.126	1.39584		280.741	1.31357
	270.378	3.20876		272.728	1.15018		271.625	1.23579		268.75	1.38927		278.576	1.30938
	267.277	3.20551		269.981	1.14654		268.272	1.23129		265.328	1.38263		276.353	1.30511
	264.1	3.20233		267.242	1.14289		265.052	1.22697		261.857	1.37603		274.226	1.30094
	261.189	3.19964		264.439	1.13928		261.883	1.22281		258.464	1.36955		272.129	1.29685
	257.939	3.1968		261.663	1.13568		258.824	1.21879		255.017	1.36315		270.034	1.29277
	254.97	3.19438		258.845	1.1321		255.722	1.21485		251.596	1.35667		267.893	1.2887
	250.483	3.19107		256.031	1.12847		252.647	1.21096		248.129	1.35025		265.763	1.28457
	246.075	3.18821		253.165	1.12488		249.575	1.20715		244.683	1.34398		263.617	1.2805
	241.673	3.18584		250.331	1.1213		246.51	1.20344		241.193	1.33761		261.498	1.27644
	237.198	3.18388		247.474	1.11771		243.449	1.1998		237.724	1.33133		259.388	1.27238
	232.812	3.1824		244.708	1.11427		240.457	1.19629		234.328	1.32527		257.226	1.26819
	228.45	3.18146		241.855	1.11084		237.418	1.19284		230.929	1.31921		255.086	1.26415
	224.078	3.18106		239.068	1.1074		234.411	1.18945		227.484	1.31319		252.964	1.26016
	219.672	3.18119		236.215	1.10405		231.353	1.1861		224.02	1.30719		250.814	1.25615
	215.294	3.18193		233.361	1.10066		228.291	1.18286		220.599	1.30135		248.678	1.25207
	210.859	3.18334		230.593	1.09737		225.227	1.17971		217.203	1.29557		246.544	1.24801
	206.507	3.18532		227.806	1.09417		222.162	1.17663		213.69	1.28979		244.408	1.24405
	202.063	3.18818		225.07	1.09099		219.116	1.17367		210.268	1.28416		242.276	1.24006
	197.663	3.19173		222.285	1.08786		216.099	1.17081		206.825	1.27867		240.141	1.23613
	193.261	3.19605		219.501	1.08475		213.035	1.16803		203.404	1.27325		237.992	1.23209
	188.88	3.20122		216.714	1.08172		209.906	1.16532		200.007	1.268		235.856	1.22808
	184.49	3.20732		213.929	1.07875		206.845	1.16278		196.54	1.26275		233.717	1.22415
	180.087	3.21444		211.16	1.07577		203.842	1.16034		193.086	1.25772		231.578	1.22027
	175.688	3.22254		208.424	1.07289		200.778	1.15802		189.68	1.2528		229.459	1.21638
	171.316	3.23176		205.639	1.07008		197.779	1.15587		186.275	1.24801		227.255	1.21235
	166.882	3.24253		202.852	1.06732		194.715	1.15378		182.812	1.24334		225.105	1.20846
	162.439	3.25455		200.085	1.06462		191.588	1.15185		179.299	1.23879		222.985	1.20462
	158.072	3.268		197.3	1.06198		188.512	1.15003		175.603	1.2321		220.853	1.20081
	153.686	3.28336		194.569	1.05945		185.525	1.14843		171.932	1.22817		218.763	1.197
	149.238	3.30077		191.78	1.05695		182.514	1.14695		168.258	1.22443		216.559	1.1931
	144.821	3.3206		188.934	1.05449		179.45	1.14568		164.582	1.22094		214.425	1.18927
	140.44	3.34299		186.141	1.05211		176.384	1.14455		160.911	1.21778		212.286	1.18555
	136.058	3.36839		183.292	1.04982		173.268	1.14359		157.239	1.21497		210.146	1.18182
	131.628	3.39696		180.44	1.04764		170.183	1.14284		153.521	1.21285		208.029	1.17814
	127.285	3.42861		177.603	1.04554		167.07	1.14236		150.056	1.21166		205.828	1.17436
	122.821	3.46372		174.802	1.0436		164.001	1.14219		146.571	1.21145		203.624	1.17056
	118.427	3.50319		171.968	1.04176		160.935	1.14229		143.036	1.21226		201.535	1.16695
	114.175	3.54436		169.165	1.04006		157.868	1.14283		139.39	1.214		199.393	1.16335
	109.822	3.59019		166.316	1.03851		154.783	1.14382		135.693	1.21646		197.268	1.1598
	105.409	3.64218		163.546	1.0371		151.648	1.14542		131.953	1.21957		195.118	1.15624
	101.036	3.69832		160.747	1.03592		148.781	1.14759		128.282	1.22306		192.988	1.15273
	96.6917	3.76037		157.966	1.03493		145.91	1.15044		124.609	1.22716		190.913	1.14928
	92.3023	3.82874		155.179	1.0342		143.069	1.15404		120.869	1.23162		188.774	1.14587
	87.9912	3.90402		152.411	1.03375		140.226	1.15824		117.473	1.23876		186.626	1.14248
	83.6047	3.98945		149.677	1.03362		137.401	1.16305		114.08	1.24438		184.444	1.13903
	79.2277	4.08346		146.892	1.03392		134.566	1.16833		110.642	1.25075		182.359	1.13574
	74.9142	4.18743		144.108	1.0346		131.741	1.17413		107.294	1.25769		180.224	1.13246
	70.3565	4.30991		141.325	1.03574		128.871	1.18027		103.883	1.26553		178.088	1.12921
	66.051	4.43747		138.407	1.03743		126.028	1.18686		100.438	1.27428		175.977	1.12608
	61.7827	4.57875		135.642	1.03945		123.075	1.19388		97.0241	1.28403		173.826	1.12287
	57.4785	4.73686		132.928	1.04187		120.127	1.20122		93.6481	1.29458		171.692	1.1198
	53.1683	4.91138		130.215	1.0447		117.276	1.20873		90.3064	1.30628		169.568	1.11676
	48.8045	5.10787		127.482	1.04785		114.375	1.21652		86.8448	1.31925		167.429	1.11383
	44.5378	5.32433		124.766	1.05139		111.486	1.22462		83.4046	1.3335		165.274	1.11084
	40.2093	5.56441		122.052	1.05532		108.638	1.23308		79.9794	1.34985		163.136	1.10798
	35.9328	5.83386		119.336	1.05952		105.82	1.24178		76.049	1.36901		160.998	1.10526
	31.6717	6.14132		116.622	1.06408		102.937	1.25098		71.9747	1.39073		158.879	1.10262
	27.3134	6.50292		113.909	1.06897		100.074	1.26061		68.1677	1.41236		156.79	1.10007
	23.0259	6.92956		111.145	1.07426		97.2297	1.27075		64.7037	1.43715		154.573	1.09753
	18.9665	7.43132		108.435	1.07983		94.3712	1.28144		61.3271	1.45906		152.379	1.09511
	14.9672	8.07317		105.704	1.08582		91.3972	1.29295		57.9891	1.48193		150.257	1.09289
	11.21	8.92484		102.939	1.09228		88.4691	1.30515		54.6068	1.5064		148.17	1.09083
	7.38548	10.3423		100.137	1.09923		85.5242	1.318		51.134	1.53209		146.032	1.08888
	6.14484	11.0665		97.3712	1.10653		82.6265	1.33151		47.7343	1.55922		143.83	1.08704
	5.46166	11.5645		94.6358	1.11426		79.7289	1.34583		44.3377	1.58765		141.695	1.08542
	4.56735	12.3536		91.8747	1.12242		76.777	1.3609		40.8738	1.61767		139.565	1.08404
	3.7683	13.3479		89.093	1.13122		73.8825	1.37685		37.4784	1.64906		137.449	1.08286
	2.65893	15.3788		86.2729	1.1406		70.9463	1.3935		34.0901	1.68192		135.365	1.08191
	1.81004	18.1229		83.5518	1.15043		68.035	1.41107		30.7078	1.71724		133.111	1.08116
	1.79973	18.1771		80.7194	1.16102		65.0947	1.42969		27.1304	1.75759		130.961	1.08071
	1.79975	18.1754		77.929	1.17224		62.1649	1.44939		23.817	1.79887		128.893	1.08057
	1.80024	18.1747		75.1697	1.18395		59.1393	1.47068		20.5569	1.84347		126.75	1.0807
	1.80068	18.1741		72.4362	1.19636		56.0501	1.4932		17.2842	1.89448		124.613	1.08115
	1.79951	18.1755		69.7204	1.20932		52.9662	1.51706		14.112	1.95177		122.427	1.08196
	1.80007	18.1732		66.9342	1.22324		49.9518	1.54167		11.0553	2.01853		120.207	1.08314
	1.79952	18.1729		64.1877	1.2378		46.9236	1.56782		7.64285	2.11792		118.087	1.08466
	1.79939	18.1747		61.4059	1.25326		43.7997	1.59592		6.51122	2.15987		116.006	1.08657
	1.79928	18.1765		58.6818	1.26946		40.6734	1.62534		5.82935	2.1886		113.873	1.0889
	1.79976	18.1765		55.9106	1.28654		37.5574	1.65698		5.30817	2.21192		111.744	1.09172
	1.79969	18.1755		53.1932	1.30444		34.4487	1.69068		4.49637	2.25192		109.603	1.09497
	1.79971	18.1768		50.3968	1.32326		31.3377	1.72706		3.87234	2.29015		107.469	1.09867
	1.80001	18.177		47.6077	1.34349		28.2274	1.76661		2.9146	2.35679		105.354	1.10286
	1.80031	18.1774		44.6865	1.36587		25.096	1.80923		1.93923	2.44985		103.267	1.1076
	1.80004	18.1777		41.756	1.38942		22.0682	1.85597		1.79958	2.46827		101.065	1.11302
	1.80001	18.1762		38.8233	1.41463		19.1045	1.90843		1.80006	2.46799		98.9492	1.11888
	1.79976	18.1772		36.1213	1.43912		16.2042	1.9672		1.80008	2.46812		96.8667	1.1253
	1.79974	18.1762		33.4501	1.46514		13.4381	2.03296		1.79961	2.46806		94.7326	1.13228
	1.8002	18.1766		30.7613	1.49278		10.9711	2.1053		1.79974	2.46816		92.6028	1.13987
	1.80002	18.1744		28.1115	1.52267		10.0359	2.13797		1.79959	2.46817		90.4054	1.14846
	1.79982	18.1748		25.4171	1.55504		8.90723	2.17901		1.79993	2.46816		88.2864	1.1573
	1.80044	18.1769		22.7874	1.59029		8.07632	2.21445		1.79975	2.4681		86.2158	1.16669
	1.79981	18.1772		20.1354	1.62924		7.50664	2.2401		1.80007	2.46823		84.0616	1.17686
	1.80042	18.1777		17.5564	1.6729		6.6822	2.27946		1.79951	2.46809		81.9229	1.18774
	1.80026	18.1785		15.0274	1.72158		5.41957	2.35593		1.79973	2.46827		79.7346	1.19943
	1.8	18.1778		12.5735	1.77756		4.68924	2.40758		1.79924	2.46812		77.6034	1.21139
	1.80026	18.1782		10.2638	1.84183		4.23458	2.44232		1.80022	2.46796		75.5262	1.22385
	1.80041	18.1793		7.53595	1.94184		3.46622	2.51359		1.80014	2.46798		73.3878	1.237
	1.80023	18.1773		6.60378	1.98499		2.10081	2.68837		1.79996	2.46803		71.2446	1.25074
	1.80013	18.1774		5.99456	2.01759		1.86278	2.73265		1.79977	2.46825		69.0526	1.26538
	1.7996	18.1808		5.58721	2.04105		1.83027	2.73818		1.79942	2.46817		66.9168	1.28004
	1.79961	18.1793		5.08854	2.07102		1.8204	2.73978		1.79988	2.4681		64.8336	1.29518
	1.79971	18.1803		4.40327	2.12098		1.81483	2.74201		1.80056	2.46837		62.6965	1.31087
	1.79985	18.1797		3.94914	2.15916		1.81108	2.74249		1.79966	2.46851		60.5131	1.32737
	1.8002	18.1795		3.5446	2.19401		1.80713	2.74213		1.79948	2.46841		58.3722	1.3442
	1.80049	18.1781		2.5721	2.30627		1.80301	2.74397		1.79984	2.46842		56.2484	1.36111
	1.79963	18.1781		1.85057	2.42835		1.80036	2.7431		1.80019	2.46876		54.1349	1.37844
	1.80008	18.1804		1.79858	2.44015		1.79974	2.74371		1.80015	2.46842		52.0507	1.39626
	1.80012	18.1796		1.8002	2.43975		1.79971	2.74421		1.7998	2.46825		49.8379	1.41531
	1.80003	18.1787		1.80005	2.43989		1.80051	2.74388		1.80052	2.46819		47.6495	1.43422
	1.79978	18.1797		1.79993	2.43928		1.79943	2.74433		1.79958	2.4686		45.5635	1.45324
	1.79994	18.1795		1.7998	2.43996		1.79978	2.74473		1.7999	2.469		43.4261	1.47267
	1.80014	18.1801		1.79951	2.43992		1.79957	2.74488		1.79979	2.46901		41.1552	1.4943
	1.7998	18.1796		1.79969	2.43972		1.79974	2.74333		1.79985	2.46862		39.0866	1.51434
	1.79931	18.1808		1.80053	2.4399		1.8005	2.74475		1.80016	2.46842		36.9576	1.53536
	1.79979	18.1808		1.80064	2.43965		1.80016	2.74466		1.7999	2.46849		34.8874	1.55649
	1.80018	18.179		1.80027	2.43962		1.80056	2.7444		1.79984	2.46837		32.8198	1.5782
	1.79947	18.1788		1.80048	2.43995		1.80012	2.74476		1.80056	2.46853		30.7694	1.60057
	1.80044	18.181		1.79991	2.43967		1.80045	2.74463		1.79973	2.46843		28.6404	1.62423
	1.79998	18.1804		1.79984	2.43994		1.8004	2.74464		1.79985	2.46854		26.5931	1.64831
	1.79909	18.1806		1.79986	2.4397		1.79988	2.74489		1.7996	2.46833		24.5487	1.67346
	1.80006	18.1813		1.80006	2.44033		1.80051	2.74455		1.79954	2.46834		22.522	1.69989
	1.80069	18.1808		1.79999	2.44008		1.80001	2.74357		1.79957	2.46829		20.384	1.72882
	1.79945	18.1808		1.79958	2.44027		1.7997	2.7441		1.80028	2.46825		18.3473	1.75932
	1.80021	18.1796		1.80014	2.43973		1.80005	2.74532		1.79991	2.4684		16.4112	1.79122
	1.80037	18.1813		1.80019	2.44031		1.7997	2.74387		1.79986	2.46832		14.4624	1.8254
	1.80063	18.1809		1.79991	2.44014		1.80026	2.7452		1.80003	2.46808		12.5862	1.86252
	1.79989	18.1818		1.79995	2.44005		1.8001	2.74406		1.79991	2.46835		10.7545	1.90374
	1.80004	18.1811		1.79948	2.44017		1.79996	2.74457		1.8001	2.46834		8.03362	1.97664
	1.8003	18.1824		1.79987	2.43991		1.79977	2.74356		1.79957	2.46862		7.16112	2.00737
	1.79968	18.1806		1.79961	2.43992		1.79991	2.74518		1.79997	2.46838		6.48447	2.03286
	1.8001	18.1791		1.80014	2.44011		1.8	2.74376		1.79981	2.46836		6.02335	2.05135
	1.80032	18.1787		1.79951	2.43962		1.80003	2.74341		1.80022	2.46824		5.70849	2.06482
	1.80008	18.1804		1.79988	2.44044		1.80026	2.74439		1.80001	2.46841		5.39805	2.0783
	1.79968	18.1804		1.80036	2.43998		1.79975	2.74475		1.80016	2.46823		5.0039	2.09692
	1.80013	18.1801		1.79992	2.43983		1.80036	2.74474		1.80033	2.4684		4.45432	2.12402
	1.79993	18.1781		1.79992	2.43991		1.80018	2.74481		1.79985	2.46853		4.0681	2.14629
	1.80086	18.1804		1.79968	2.43983		1.80002	2.74503		1.79993	2.46839		3.69564	2.16908
	1.80035	18.1808		1.79978	2.44034		1.80005	2.74372		1.80106	2.46841		3.38379	2.19004
	1.79994	18.18		1.80031	2.44054		1.79979	2.74495		1.79957	2.46849		2.67196	2.24151
	1.79996	18.18		1.79938	2.43995		1.7997	2.74493		1.80007	2.4684		11.485	20
	11.495	28		4.495	69		11.495	30		11.495	21		11.495	21
	11.505	25		4.505	59		11.505	18		11.505	21		11.505	21
	11.515	27		4.515	61		11.515	32		11.515	25		11.515	26
	11.525	27		4.525	55		11.525	29		11.525	30		11.525	23
	11.535	28		4.535	54		11.535	28		11.535	24		11.535	20
	11.545	21		4.545	71		11.545	24		11.545	29		11.545	29
	11.555	22		4.555	53		11.555	27		11.555	28		11.555	18
	11.565	18		4.565	66		11.565	21		11.565	25		11.565	25
	11.575	22		4.575	55		11.575	18		11.575	25		11.575	20
	11.585	21		4.585	62		11.585	20		11.585	17		11.585	16
	11.595	31		4.595	60		11.595	22		11.595	34		11.595	29
	11.605	25		4.605	46		11.605	21		11.605	24		11.605	23
	11.615	17		4.615	54		11.615	27		11.615	23		11.615	29
	11.625	31		4.625	59		11.625	25		11.625	26		11.625	28
	11.635	28		4.635	62		11.635	26		11.635	27		11.635	31
	11.645	29		4.645	60		11.645	20		11.645	31		11.645	29
	11.655	23		4.655	55		11.655	19		11.655	24		11.655	29
	11.665	23		4.665	47		11.665	29		11.665	24		11.665	19
	11.675	29		4.675	55		11.675	25		11.675	24		11.675	21
	11.685	22		4.685	29		11.685	24		11.685	15		11.685	23
	11.695	21		4.695	56		11.695	22		11.695	28		11.695	24
	11.705	25		4.705	38		11.705	30		11.705	23		11.705	25
	11.715	25		4.715	56		11.715	24		11.715	25		11.715	25
	11.725	24		4.725	51		11.725	22		11.725	29		11.725	20
	11.735	25		4.735	61		11.735	19		11.735	22		11.735	22
	11.745	28		4.745	57		11.745	22		11.745	33		11.745	20
	11.755	28		4.755	61		11.755	19		11.755	21		11.755	16
	11.765	19		4.765	57		11.765	21		11.765	24		11.765	23
	11.775	22		4.775	58		11.775	25		11.775	22		11.775	28
	11.785	37		4.785	67		11.785	21		11.785	21		11.785	29
	11.795	29		4.795	52		11.795	18		11.795	18		11.795	19
	11.805	19		4.805	63		11.805	24		11.805	29		11.805	17
	11.815	33		4.815	58		11.815	21		11.815	19		11.815	24
	11.825	29		4.825	66		11.825	35		11.825	26		11.825	23
	11.835	24		4.835	54		11.835	33		11.835	23		11.835	13
	11.845	35		4.845	58		11.845	27		11.845	25		11.845	29
	11.855	20		4.855	61		11.855	26		11.855	14		11.855	32
	11.865	18		4.865	58		11.865	24		11.865	23		11.865	26
	11.875	22		4.875	67		11.875	21		11.875	28		11.875	20
	11.885	26		4.885	60		11.885	31		11.885	20		11.885	33
	11.895	18		4.895	54		11.895	31		11.895	21		11.895	14
	11.905	26		4.905	45		11.905	23		11.905	25		11.905	24
	11.915	19		4.915	53		11.915	22		11.915	25		11.915	22
	11.925	13		4.925	45		11.925	20		11.925	22		11.925	30
	11.935	20		4.935	45		11.935	23		11.935	19		11.935	17
	11.945	24		4.945	57		11.945	23		11.945	23		11.945	28
	11.955	24		4.955	49		11.955	22		11.955	24		11.955	26
	11.965	16		4.965	49		11.965	19		11.965	22		11.965	19
	11.975	24		4.975	46		11.975	19		11.975	15		11.975	22
	11.985	23		4.985	59		11.985	20		11.985	23		11.985	18
	11.995	23		4.995	56		11.995	15		11.995	17		11.995	16
	12.005	38		5.005	58		12.005	22		12.005	23		12.005	28
	12.015	24		5.015	47		12.015	17		12.015	28		12.015	19
	12.025	22		5.025	41		12.025	25		12.025	21		12.025	23
	12.035	25		5.035	56		12.035	21		12.035	29		12.035	28
	12.045	18		5.045	58		12.045	24		12.045	17		12.045	23
	12.055	31		5.055	53		12.055	24		12.055	28		12.055	27
	12.065	23		5.065	61		12.065	24		12.065	15		12.065	19
	12.075	27		5.075	44		12.075	18		12.075	21		12.075	21
	12.085	29		5.085	51		12.085	15		12.085	23		12.085	19
	12.095	17		5.095	51		12.095	24		12.095	18		12.095	21
	12.105	30		5.105	47		12.105	23		12.105	27		12.105	16
	12.115	17		5.115	30		12.115	27		12.115	26		12.115	22
	12.125	26		5.125	44		12.125	33		12.125	20		12.125	16
	12.135	26		5.135	54		12.135	18		12.135	26		12.135	16
	12.145	30		5.145	49		12.145	19		12.145	23		12.145	26
	12.155	25		5.155	53		12.155	28		12.155	22		12.155	27
	12.165	28		5.165	43		12.165	16		12.165	26		12.165	20
	12.175	26		5.175	45		12.175	29		12.175	16		12.175	27
	12.185	27		5.185	52		12.185	28		12.185	23		12.185	22
	12.195	26		5.195	50		12.195	17		12.195	17		12.195	19
	12.205	31		5.205	37		12.205	28		12.205	27		12.205	18
	12.215	27		5.215	40		12.215	22		12.215	32		12.215	25
	12.225	25		5.225	49		12.225	34		12.225	31		12.225	18
	12.235	25		5.235	37		12.235	32		12.235	19		12.235	18
	12.245	39		5.245	52		12.245	23		12.245	21		12.245	27
	12.255	39		5.255	36		12.255	24		12.255	17		12.255	30
	12.265	37		5.265	41		12.265	27		12.265	23		12.265	16
	12.275	28		5.275	35		12.275	27		12.275	32		12.275	22
	12.285	25		5.285	33		12.285	25		12.285	25		12.285	15
	12.295	27		5.295	38		12.295	18		12.295	21		12.295	18
	12.305	26		5.305	32		12.305	22		12.305	32		12.305	25
	12.315	24		5.315	46		12.315	25		12.315	18		12.315	14
	12.325	32		5.325	46		12.325	23		12.325	15		12.325	31
	12.335	25		5.335	36		12.335	21		12.335	32		12.335	25
	12.345	32		5.345	30		12.345	27		12.345	27		12.345	20
	12.355	28		5.355	37		12.355	17		12.355	19		12.355	28
	12.365	33		5.365	35		12.365	36		12.365	20		12.365	29
	12.375	26		5.375	38		12.375	19		12.375	21		12.375	25
	12.385	25		5.385	29		12.385	25		12.385	17		12.385	15
	12.395	33		5.395	30		12.395	21		12.395	25		12.395	26
	12.405	24		5.405	32		12.405	27		12.405	24		12.405	23
	12.415	42		5.415	41		12.415	23		12.415	19		12.415	26
	12.425	30		5.425	32		12.425	36		12.425	29		12.425	26
	12.435	28		5.435	41		12.435	22		12.435	29		12.435	27
	12.445	38		5.445	30		12.445	27		12.445	25		12.445	17
	12.455	22		5.455	23		12.455	30		12.455	23		12.455	22
	12.465	40		5.465	25		12.465	31		12.465	18		12.465	30
	12.475	35		5.475	35		12.475	32		12.475	30		12.475	19
	12.485	28		5.485	30		12.485	34		12.485	32		12.485	20
	12.495	42		5.495	17		12.495	26		12.495	25		12.495	24
	12.505	41		5.505	28		12.505	33		12.505	25		12.505	23
	12.515	41		5.515	33		12.515	25		12.515	27		12.515	20
	12.525	37		5.525	27		12.525	39		12.525	34		12.525	21
	12.535	48		5.535	37		12.535	27		12.535	36		12.535	34
	12.545	28		5.545	22		12.545	26		12.545	20		12.545	22
	12.555	27		5.555	25		12.555	30		12.555	15		12.555	24
	12.565	38		5.565	23		12.565	30		12.565	32		12.565	30
	12.575	30		5.575	41		12.575	27		12.575	22		12.575	28
	12.585	32		5.585	28		12.585	41		12.585	34		12.585	32
	12.595	31		5.595	21		12.595	23		12.595	23		12.595	26
	12.605	41		5.605	34		12.605	31		12.605	19		12.605	30
	12.615	29		5.615	33		12.615	25		12.615	20		12.615	22
	12.625	36		5.625	31		12.625	35		12.625	23		12.625	19
	12.635	39		5.635	23		12.635	34		12.635	27		12.635	25
	12.645	29		5.645	40		12.645	33		12.645	34		12.645	21
	12.655	22		5.655	36		12.655	28		12.655	23		12.655	22
	12.665	36		5.665	26		12.665	35		12.665	26		12.665	20
	12.675	32		5.675	27		12.675	29		12.675	32		12.675	16
	12.685	25		5.685	36		12.685	35		12.685	28		12.685	23
	12.695	30		5.695	29		12.695	39		12.695	22		12.695	25
	12.705	26		5.705	29		12.705	41		12.705	20		12.705	28
	12.715	27		5.715	25		12.715	42		12.715	19		12.715	20
	12.725	19		5.725	36		12.725	38		12.725	24		12.725	24
	12.735	26		5.735	33		12.735	37		12.735	32		12.735	20
	12.745	25		5.745	31		12.745	35		12.745	31		12.745	28
	12.755	29		5.755	33		12.755	36		12.755	23		12.755	28
	12.765	34		5.765	31		12.765	31		12.765	30		12.765	24
	12.775	39		5.775	25		12.775	45		12.775	33		12.775	19
	12.785	40		5.785	39		12.785	33		12.785	25		12.785	23
	12.795	30		5.795	28		12.795	36		12.795	24		12.795	16
	12.805	26		5.805	32		12.805	43		12.805	25		12.805	20
	12.815	32		5.815	39		12.815	45		12.815	26		12.815	24
	12.825	32		5.825	32		12.825	41		12.825	34		12.825	19
	12.835	20		5.835	35		12.835	36		12.835	16		12.835	24
	12.845	30		5.845	47		12.845	45		12.845	18		12.845	19
	12.855	24		5.855	42		12.855	37		12.855	22		12.855	22
	12.865	26		5.865	32		12.865	37		12.865	27		12.865	17
	12.875	28		5.875	24		12.875	51		12.875	25		12.875	20
	12.885	28		5.885	32		12.885	38		12.885	27		12.885	21
	12.895	25		5.895	34		12.895	47		12.895	28		12.895	21
	12.905	31		5.905	43		12.905	40		12.905	29		12.905	22
	12.915	23		5.915	46		12.915	35		12.915	23		12.915	24
	12.925	18		5.925	43		12.925	45		12.925	21		12.925	15
	12.935	22		5.935	41		12.935	52		12.935	18		12.935	27
	12.945	32		5.945	36		12.945	41		12.945	20		12.945	20
	12.955	27		5.955	37		12.955	40		12.955	25		12.955	32
	12.965	25		5.965	38		12.965	44		12.965	20		12.965	24
	12.975	24		5.975	36		12.975	36		12.975	23		12.975	26
	12.985	24		5.985	40		12.985	45		12.985	35		12.985	29
	12.995	39		5.995	33		12.995	41		12.995	29		12.995	16
	13.005	29		6.005	42		13.005	32		13.005	24		13.005	15
	13.015	32		6.015	39		13.015	46		13.015	18		13.015	27
	13.025	34		6.025	43		13.025	35		13.025	24		13.025	22
	13.035	32		6.035	39		13.035	39		13.035	26		13.035	14
	13.045	28		6.045	37		13.045	53		13.045	26		13.045	19
	13.055	23		6.055	34		13.055	38		13.055	33		13.055	16
	13.065	36		6.065	33		13.065	39		13.065	31		13.065	26
	13.075	36		6.075	41		13.075	41		13.075	33		13.075	25
	13.085	23		6.085	42		13.085	44		13.085	35		13.085	26
	13.095	34		6.095	43		13.095	42		13.095	33		13.095	24
	13.105	20		6.105	29		13.105	33		13.105	27		13.105	24
	13.115	26		6.115	43		13.115	44		13.115	22		13.115	7
	13.125	29		6.125	32		13.125	45		13.125	26		13.125	20
	13.135	18		6.135	40		13.135	45		13.135	36		13.135	20
	13.145	29		6.145	46		13.145	27		13.145	34		13.145	16
	13.155	30		6.155	57		13.155	34		13.155	16		13.155	26
	13.165	24		6.165	33		13.165	34		13.165	33		13.165	20
	13.175	25		6.175	30		13.175	39		13.175	31		13.175	21
	13.185	31		6.185	35		13.185	29		13.185	24		13.185	17
	13.195	23		6.195	32		13.195	38		13.195	21		13.195	21
	13.205	25		6.205	32		13.205	41		13.205	30		13.205	22
	13.215	27		6.215	42		13.215	39		13.215	26		13.215	43
	13.225	28		6.225	25		13.225	26		13.225	26		13.225	20
	13.235	24		6.235	38		13.235	41		13.235	28		13.235	23
	13.245	29		6.245	37		13.245	25		13.245	18		13.245	21
	13.255	25		6.255	48		13.255	38		13.255	26		13.255	24
	13.265	24		6.265	40		13.265	45		13.265	22		13.265	33
	13.275	20		6.275	33		13.275	37		13.275	28		13.275	25
	13.285	20		6.285	40		13.285	28		13.285	40		13.285	14
	13.295	26		6.295	38		13.295	31		13.295	29		13.295	12
	13.305	25		6.305	23		13.305	47		13.305	15		13.305	24
	13.315	30		6.315	29		13.315	33		13.315	32		13.315	21
	13.325	27		6.325	35		13.325	34		13.325	18		13.325	28
	13.335	27		6.335	40		13.335	28		13.335	14		13.335	27
	13.345	25		6.345	24		13.345	28		13.345	33		13.345	27
	13.355	25		6.355	35		13.355	36		13.355	26		13.355	16
	13.365	35		6.365	30		13.365	40		13.365	25		13.365	26
	13.375	19		6.375	33		13.375	39		13.375	20		13.375	24
	13.385	30		6.385	36		13.385	47		13.385	22		13.385	24
	13.395	12		6.395	34		13.395	28		13.395	20		13.395	24
	13.405	15		6.405	29		13.405	29		13.405	17		13.405	21
	13.415	25		6.415	26		13.415	37		13.415	33		13.415	28
	13.425	23		6.425	32		13.425	40		13.425	33		13.425	26
	13.435	25		6.435	34		13.435	25		13.435	23		13.435	21
	13.445	24		6.445	39		13.445	30		13.445	30		13.445	17
	13.455	30		6.455	43		13.455	32		13.455	29		13.455	32
	13.465	20		6.465	31		13.465	22		13.465	21		13.465	22
	13.475	29		6.475	26		13.475	36		13.475	25		13.475	28
	13.485	29		6.485	25		13.485	38		13.485	16		13.485	18
	13.495	16		6.495	26		13.495	35		13.495	24		13.495	26
	13.505	28		6.505	24		13.505	33		13.505	26		13.505	17
	13.515	26		6.515	33		13.515	32		13.515	27		13.515	24
	13.525	27		6.525	28		13.525	41		13.525	34		13.525	18
	13.535	27		6.535	40		13.535	21		13.535	24		13.535	28
	13.545	31		6.545	26		13.545	29		13.545	25		13.545	32
	13.555	24		6.555	23		13.555	37		13.555	33		13.555	20
	13.565	40		6.565	24		13.565	31		13.565	23		13.565	27
	13.575	38		6.575	27		13.575	29		13.575	36		13.575	22
	13.585	31		6.585	25		13.585	22		13.585	24		13.585	25
	13.595	23		6.595	43		13.595	20		13.595	21		13.595	21
	13.605	24		6.605	24		13.605	20		13.605	25		13.605	26
	13.615	27		6.615	24		13.615	30		13.615	24		13.615	20
	13.625	24		6.625	25		13.625	27		13.625	32		13.625	20
	13.635	26		6.635	21		13.635	26		13.635	23		13.635	21
	13.645	27		6.645	29		13.645	34		13.645	18		13.645	22
	13.655	24		6.655	29		13.655	25		13.655	22		13.655	25
	13.665	20		6.665	25		13.665	24		13.665	27		13.665	29
	13.675	24		6.675	29		13.675	27		13.675	29		13.675	25
	13.685	31		6.685	18		13.685	28		13.685	34		13.685	20
	13.695	24		6.695	24		13.695	20		13.695	28		13.695	22
	13.705	37		6.705	18		13.705	25		13.705	29		13.705	16
	13.715	20		6.715	27		13.715	24		13.715	26		13.715	27
	13.725	30		6.725	18		13.725	18		13.725	28		13.725	28
	13.735	28		6.735	28		13.735	23		13.735	30		13.735	29
	13.745	21		6.745	25		13.745	31		13.745	21		13.745	21
	13.755	29		6.755	23		13.755	28		13.755	26		13.755	20
	13.765	24		6.765	29		13.765	20		13.765	28		13.765	15
	13.775	25		6.775	30		13.775	16		13.775	23		13.775	30
	13.785	26		6.785	34		13.785	22		13.785	26		13.785	25
	13.795	28		6.795	33		13.795	24		13.795	29		13.795	29
	13.805	28		6.805	27		13.805	27		13.805	23		13.805	29
	13.815	29		6.815	15		13.815	34		13.815	18		13.815	30
	13.825	25		6.825	21		13.825	17		13.825	21		13.825	14
	13.835	31		6.835	18		13.835	34		13.835	27		13.835	13
	13.845	26		6.845	21		13.845	22		13.845	17		13.845	23
	13.855	27		6.855	18		13.855	25		13.855	18		13.855	22
	13.865	22		6.865	22		13.865	33		13.865	28		13.865	33
	13.875	20		6.875	15		13.875	18		13.875	20		13.875	28
	13.885	20		6.885	24		13.885	24		13.885	23		13.885	22
	13.895	24		6.895	25		13.895	28		13.895	27		13.895	26
	13.905	25		6.905	24		13.905	21		13.905	23		13.905	27
	13.915	34		6.915	22		13.915	20		13.915	29		13.915	24
	13.925	17		6.925	14		13.925	25		13.925	19		13.925	21
	13.935	21		6.935	25		13.935	22		13.935	24		13.935	27
	13.945	20		6.945	22		13.945	21		13.945	14		13.945	24
	13.955	22		6.955	26		13.955	22		13.955	33		13.955	21
	13.965	21		6.965	14		13.965	25		13.965	18		13.965	23
	13.975	23		6.975	29		13.975	26		13.975	21		13.975	16
	13.985	35		6.985	22		13.985	21		13.985	22		13.985	26
	13.995	22		6.995	23		13.995	21		13.995	23		13.995	31
	14.005	26		7.005	24		14.005	21		14.005	29		14.005	33
	14.015	16		7.015	30		14.015	18		14.015	20		14.015	34
	14.025	20		7.025	27		14.025	20		14.025	28		14.025	22
	14.035	26		7.035	30		14.035	25		14.035	28		14.035	22
	14.045	20		7.045	25		14.045	26		14.045	15		14.045	31
	14.055	26		7.055	30		14.055	21		14.055	20		14.055	22
	14.065	25		7.065	25		14.065	18		14.065	26		14.065	19
	14.075	21		7.075	31		14.075	21		14.075	31		14.075	25
	14.085	20		7.085	24		14.085	23		14.085	24		14.085	26
	14.095	27		7.095	24		14.095	22		14.095	28		14.095	36
	14.105	22		7.105	35		14.105	22		14.105	22		14.105	23
	14.115	27		7.115	22		14.115	37		14.115	33		14.115	8
	14.125	23		7.125	23		14.125	22		14.125	17		14.125	26
	14.135	26		7.135	26		14.135	32		14.135	17		14.135	20
	14.145	24		7.145	25		14.145	27		14.145	19		14.145	30
	14.155	23		7.155	28		14.155	35		14.155	27		14.155	24
	14.165	30		7.165	24		14.165	27		14.165	26		14.165	26
	14.175	15		7.175	32		14.175	21		14.175	26		14.175	28
	14.185	17		7.185	21		14.185	21		14.185	27		14.185	16
	14.195	23		7.195	22		14.195	27		14.195	21		14.195	30
	14.205	26		7.205	33		14.205	28		14.205	20		14.205	33
	14.215	25		7.215	44		14.215	17		14.215	32		14.215	15
	14.225	31		7.225	30		14.225	26		14.225	22		14.225	15
	14.235	26		7.235	26		14.235	22		14.235	18		14.235	30
	14.245	26		7.245	25		14.245	21		14.245	30		14.245	23
	14.255	24		7.255	12		14.255	26		14.255	23		14.255	26
	14.265	21		7.265	25		14.265	29		14.265	21		14.265	21
	14.275	27		7.275	34		14.275	22		14.275	16		14.275	27
	14.285	22		7.285	32		14.285	28		14.285	23		14.285	19
	14.295	22		7.295	25		14.295	26		14.295	22		14.295	17
	14.305	25		7.305	32		14.305	31		14.305	16		14.305	23
	14.315	31		7.315	23		14.315	25		14.315	22		14.315	24
	14.325	22		7.325	29		14.325	25		14.325	24		14.325	17
	14.335	20		7.335	24		14.335	31		14.335	32		14.335	23
	14.345	21		7.345	21		14.345	22		14.345	17		14.345	32
	14.355	21		7.355	27		14.355	23		14.355	22		14.355	26
	14.365	31		7.365	22		14.365	21		14.365	17		14.365	27
	14.375	33		7.375	34		14.375	21		14.375	30		14.375	18
	14.385	19		7.385	22		14.385	16		14.385	24		14.385	33
	14.395	18		7.395	28		14.395	24		14.395	17		14.395	23
	14.405	25		7.405	32		14.405	36		14.405	19		14.405	23
	14.415	20		7.415	31		14.415	26		14.415	18		14.415	18
	14.425	21		7.425	19		14.425	25		14.425	25		14.425	25
	14.435	20		7.435	22		14.435	28		14.435	26		14.435	24
	14.445	21		7.445	37		14.445	28		14.445	19		14.445	21
	14.455	18		7.455	19		14.455	25		14.455	20		14.455	24
	14.465	33		7.465	19		14.465	27		14.465	19		14.465	24
	14.475	27		7.475	25		14.475	20		14.475	22		14.475	21
	14.485	32		7.485	21		14.485	26		14.485	24		14.485	19
	14.495	31		7.495	26		14.495	24		14.495	26		14.495	22
	14.505	22		7.505	31		14.505	28		14.505	24		14.505	24
	14.515	34		7.515	28		14.515	34		14.515	28		14.515	16
	14.525	23		7.525	26		14.525	25		14.525	17		14.525	22
	14.535	22		7.535	28		14.535	25		14.535	14		14.535	21
	14.545	33		7.545	23		14.545	20		14.545	29		14.545	27
	14.555	28		7.555	21		14.555	26		14.555	15		14.555	18
	14.565	27		7.565	44		14.565	29		14.565	32		14.565	18
	14.575	27		7.575	21		14.575	29		14.575	22		14.575	26
	14.585	14		7.585	24		14.585	25		14.585	24		14.585	22
	14.595	23		7.595	24		14.595	28		14.595	17		14.595	22
	14.605	24		7.605	32		14.605	25		14.605	23		14.605	28
	14.615	25		7.615	24		14.615	29		14.615	17		14.615	22
	14.625	24		7.625	20		14.625	15		14.625	21		14.625	18
	14.635	26		7.635	26		14.635	24		14.635	33		14.635	24
	14.645	26		7.645	23		14.645	27		14.645	24		14.645	28
	14.655	18		7.655	28		14.655	24		14.655	26		14.655	19
	14.665	21		7.665	26		14.665	24		14.665	25		14.665	26
	14.675	23		7.675	20		14.675	19		14.675	19		14.675	18
	14.685	14		7.685	27		14.685	30		14.685	16		14.685	21
	14.695	23		7.695	19		14.695	27		14.695	15		14.695	26
	14.705	20		7.705	23		14.705	21		14.705	23		14.705	8
	14.715	25		7.715	29		14.715	30		14.715	26		14.715	27
	14.725	16		7.725	32		14.725	30		14.725	15		14.725	17
	14.735	23		7.735	27		14.735	21		14.735	21		14.735	14
	14.745	26		7.745	15		14.745	28		14.745	27		14.745	19
	14.755	17		7.755	19		14.755	30		14.755	16		14.755	24
	14.765	24		7.765	23		14.765	21		14.765	30		14.765	21
	14.775	22		7.775	28		14.775	25		14.775	28		14.775	19
	14.785	31		7.785	34		14.785	23		14.785	24		14.785	21
	14.795	21		7.795	29		14.795	20		14.795	24		14.795	26
	14.805	25		7.805	31		14.805	19		14.805	23		14.805	13
	14.815	27		7.815	15		14.815	17		14.815	22		14.815	19
	14.825	26		7.825	15		14.825	27		14.825	26		14.825	18
	14.835	18		7.835	19		14.835	23		14.835	22		14.835	26
	14.845	26		7.845	36		14.845	23		14.845	22		14.845	16
	14.855	23		7.855	25		14.855	17		14.855	22		14.855	25
	14.865	21		7.865	20		14.865	26		14.865	32		14.865	16
	14.875	18		7.875	32		14.875	16		14.875	21		14.875	16
	14.885	23		7.885	23		14.885	19		14.885	16		14.885	25
	14.895	18		7.895	30		14.895	27		14.895	17		14.895	18
	14.905	20		7.905	29		14.905	20		14.905	16		14.905	31
	14.915	22		7.915	25		14.915	27		14.915	19		14.915	28
	14.925	30		7.925	26		14.925	23		14.925	26		14.925	21
	14.935	18		7.935	31		14.935	26		14.935	29		14.935	18
	14.945	18		7.945	31		14.945	28		14.945	29		14.945	29
	14.955	29		7.955	20		14.955	15		14.955	13		14.955	24
	14.965	19		7.965	25		14.965	26		14.965	25		14.965	21
	14.975	16		7.975	19		14.975	15		14.975	25		14.975	23
	14.985	20		7.985	21		14.985	13		14.985	23		14.985	21
	14.995	23		7.995	25		14.995	20		14.995	26		14.995	30
	15.005	18		8.005	33		15.005	26		15.005	11		15.005	17
	15.015	22		8.015	26		15.015	22		15.015	31		15.015	19
	15.025	19		8.025	23		15.025	18		15.025	17		15.025	16
	15.035	23		8.035	40		15.035	21		15.035	27		15.035	26
	15.045	16		8.045	34		15.045	19		15.045	25		15.045	15
	15.055	28		8.055	32		15.055	31		15.055	19		15.055	16
	15.065	27		8.065	27		15.065	22		15.065	23		15.065	19
	15.075	18		8.075	32		15.075	17		15.075	25		15.075	25
	15.085	28		8.085	28		15.085	18		15.085	20		15.085	21
	15.095	23		8.095	39		15.095	29		15.095	24		15.095	29
	15.105	32		8.105	30		15.105	24		15.105	18		15.105	17
	15.115	16		8.115	33		15.115	30		15.115	24		15.115	19
	15.125	25		8.125	29		15.125	12		15.125	21		15.125	11
	15.135	17		8.135	25		15.135	29		15.135	21		15.135	22
	15.145	25		8.145	23		15.145	22		15.145	33		15.145	18
	15.155	19		8.155	23		15.155	23		15.155	26		15.155	13
	15.165	20		8.165	26		15.165	25		15.165	22		15.165	24
	15.175	16		8.175	25		15.175	22		15.175	28		15.175	27
	15.185	18		8.185	33		15.185	28		15.185	24		15.185	28
	15.195	22		8.195	31		15.195	17		15.195	30		15.195	13
	15.205	26		8.205	26		15.205	26		15.205	21		15.205	26
	15.215	27		8.215	30		15.215	29		15.215	33		15.215	27
	15.225	23		8.225	26		15.225	34		15.225	27		15.225	25
	15.235	20		8.235	27		15.235	25		15.235	16		15.235	22
	15.245	18		8.245	23		15.245	28		15.245	17		15.245	17
	15.255	18		8.255	25		15.255	19		15.255	30		15.255	18
	15.265	18		8.265	32		15.265	32		15.265	22		15.265	17
	15.275	25		8.275	31		15.275	23		15.275	30		15.275	17
	15.285	38		8.285	29		15.285	20		15.285	18		15.285	25
	15.295	27		8.295	32		15.295	24		15.295	25		15.295	22
	15.305	21		8.305	24		15.305	21		15.305	15		15.305	23
	15.315	32		8.315	30		15.315	22		15.315	25		15.315	17
	15.325	23		8.325	28		15.325	32		15.325	20		15.325	20
	15.335	24		8.335	23		15.335	26		15.335	26		15.335	21
	15.345	21		8.345	24		15.345	15		15.345	20		15.345	27
	15.355	14		8.355	19		15.355	19		15.355	26		15.355	28
	15.365	22		8.365	30		15.365	20		15.365	25		15.365	21
	15.375	23		8.375	24		15.375	29		15.375	17		15.375	18
	15.385	14		8.385	30		15.385	23		15.385	27		15.385	24
	15.395	19		8.395	13		15.395	18		15.395	22		15.395	19
	15.405	29		8.405	27		15.405	29		15.405	23		15.405	23
	15.415	29		8.415	26		15.415	32		15.415	16		15.415	25
	15.425	18		8.425	18		15.425	21		15.425	21		15.425	17
	15.435	22		8.435	26		15.435	29		15.435	23		15.435	19
	15.445	26		8.445	17		15.445	17		15.445	25		15.445	23
	15.455	19		8.455	14		15.455	23		15.455	28		15.455	27
	15.465	17		8.465	25		15.465	20		15.465	12		15.465	25
	15.475	23		8.475	24		15.475	8		15.475	16		15.475	20
	15.485	21		8.485	23		15.485	23		15.485	17		15.485	24
	15.495	24		8.495	29		15.495	32		15.495	19		15.495	27
	15.505	23		8.505	21		15.505	17		15.505	29		15.505	26
	15.515	26		8.515	25		15.515	33		15.515	30		15.515	19
	15.525	31		8.525	24		15.525	22		15.525	34		15.525	20
	15.535	24		8.535	13		15.535	27		15.535	30		15.535	18
	15.545	18		8.545	26		15.545	31		15.545	23		15.545	17
	15.555	20		8.555	14		15.555	20		15.555	26		15.555	18
	15.565	25		8.565	24		15.565	17		15.565	36		15.565	17
	15.575	19		8.575	28		15.575	16		15.575	26		15.575	23
	15.585	17		8.585	26		15.585	25		15.585	24		15.585	16
	15.595	37		8.595	24		15.595	24		15.595	20		15.595	25
	15.605	18		8.605	27		15.605	24		15.605	22		15.605	21
	15.615	34		8.615	34		15.615	16		15.615	17		15.615	20
	15.625	26		8.625	23		15.625	24		15.625	20		15.625	21
	15.635	24		8.635	30		15.635	27		15.635	24		15.635	20
	15.645	25		8.645	24		15.645	25		15.645	20		15.645	24
	15.655	17		8.655	26		15.655	25		15.655	13		15.655	24
	15.665	26		8.665	28		15.665	28		15.665	27		15.665	24
	15.675	21		8.675	32		15.675	31		15.675	30		15.675	37
	15.685	20		8.685	25		15.685	21		15.685	15		15.685	26
	15.695	28		8.695	18		15.695	14		15.695	12		15.695	30
	15.705	17		8.705	21		15.705	23		15.705	22		15.705	17
	15.715	26		8.715	19		15.715	19		15.715	29		15.715	28
	15.725	29		8.725	25		15.725	20		15.725	25		15.725	26
	15.735	24		8.735	22		15.735	20		15.735	24		15.735	20
	15.745	15		8.745	16		15.745	20		15.745	25		15.745	24
	15.755	28		8.755	17		15.755	27		15.755	21		15.755	30
	15.765	18		8.765	25		15.765	26		15.765	31		15.765	20
	15.775	26		8.775	18		15.775	20		15.775	24		15.775	26
	15.785	14		8.785	26		15.785	17		15.785	37		15.785	26
	15.795	29		8.795	28		15.795	30		15.795	23		15.795	25
	15.805	23		8.805	23		15.805	15		15.805	18		15.805	24
	15.815	14		8.815	21		15.815	20		15.815	29		15.815	21
	15.825	26		8.825	20		15.825	22		15.825	30		15.825	19
	15.835	21		8.835	19		15.835	18		15.835	20		15.835	25
	15.845	25		8.845	40		15.845	25		15.845	23		15.845	29
	15.855	22		8.855	24		15.855	25		15.855	24		15.855	16
	15.865	25		8.865	26		15.865	21		15.865	28		15.865	27
	15.875	25		8.875	34		15.875	27		15.875	20		15.875	22
	15.885	22		8.885	27		15.885	28		15.885	30		15.885	19
	15.895	24		8.895	30		15.895	25		15.895	28		15.895	22
	15.905	17		8.905	24		15.905	34		15.905	12		15.905	21
	15.915	23		8.915	18		15.915	19		15.915	25		15.915	23
	15.925	28		8.925	25		15.925	16		15.925	20		15.925	20
	15.935	21		8.935	24		15.935	26		15.935	19		15.935	19
	15.945	11		8.945	13		15.945	21		15.945	21		15.945	26
	15.955	21		8.955	21		15.955	15		15.955	21		15.955	30
	15.965	23		8.965	20		15.965	27		15.965	24		15.965	21
	15.975	17		8.975	35		15.975	23		15.975	18		15.975	20
	15.985	18		8.985	25		15.985	27		15.985	15		15.985	26
	15.995	13		8.995	22		15.995	25		15.995	24		15.995	29
	16.005	27		9.005	16		16.005	25		16.005	30		16.005	30
	16.015	20		9.015	13		16.015	20		16.015	22		16.015	25
	16.025	34		9.025	18		16.025	20		16.025	20		16.025	18
	16.035	25		9.035	21		16.035	27		16.035	32		16.035	20
	16.045	18		9.045	24		16.045	22		16.045	25		16.045	24
	16.055	40		9.055	36		16.055	27		16.055	15		16.055	20
	16.065	22		9.065	19		16.065	21		16.065	18		16.065	17
	16.075	21		9.075	25		16.075	30		16.075	29		16.075	31
	16.085	15		9.085	31		16.085	24		16.085	20		16.085	26
	16.095	24		9.095	34		16.095	23		16.095	26		16.095	21
	16.105	27		9.105	27		16.105	27		16.105	25		16.105	15
	16.115	22		9.115	21		16.115	18		16.115	22		16.115	27
	16.125	25		9.125	29		16.125	23		16.125	13		16.125	22
	16.135	22		9.135	28		16.135	23		16.135	28		16.135	16
	16.145	10		9.145	23		16.145	26		16.145	22		16.145	23
	16.155	28		9.155	29		16.155	24		16.155	21		16.155	21
	16.165	21		9.165	21		16.165	26		16.165	30		16.165	20
	16.175	22		9.175	37		16.175	19		16.175	17		16.175	28
	16.185	15		9.185	23		16.185	20		16.185	15		16.185	30
	16.195	20		9.195	30		16.195	24		16.195	26		16.195	19
	16.205	22		9.205	35		16.205	17		16.205	21		16.205	20
	16.215	20		9.215	22		16.215	28		16.215	24		16.215	24
	16.225	15		9.225	22		16.225	8		16.225	28		16.225	27
	16.235	26		9.235	26		16.235	30		16.235	22		16.235	21
	16.245	15		9.245	16		16.245	22		16.245	27		16.245	23
	16.255	18		9.255	26		16.255	16		16.255	23		16.255	28
	16.265	25		9.265	27		16.265	25		16.265	17		16.265	21
	16.275	25		9.275	26		16.275	23		16.275	23		16.275	24
	16.285	16		9.285	34		16.285	17		16.285	22		16.285	25
	16.295	32		9.295	21		16.295	20		16.295	19		16.295	16
	16.305	15		9.305	28		16.305	20		16.305	20		16.305	25
	16.315	28		9.315	27		16.315	33		16.315	18		16.315	17
	16.325	26		9.325	23		16.325	30		16.325	23		16.325	19
	16.335	20		9.335	28		16.335	17		16.335	28		16.335	20
	16.345	19		9.345	27		16.345	31		16.345	26		16.345	29
	16.355	21		9.355	25		16.355	25		16.355	24		16.355	18
	16.365	19		9.365	28		16.365	20		16.365	20		16.365	30
	16.375	20		9.375	29		16.375	25		16.375	20		16.375	17
	16.385	19		9.385	24		16.385	27		16.385	25		16.385	20
	16.395	19		9.395	27		16.395	26		16.395	25		16.395	21
	16.405	25		9.405	22		16.405	20		16.405	25		16.405	21
	16.415	22		9.415	17		16.415	28		16.415	29		16.415	27
	16.425	26		9.425	28		16.425	33		16.425	17		16.425	31
	16.435	18		9.435	20		16.435	15		16.435	20		16.435	28
	16.445	25		9.445	25		16.445	16		16.445	13		16.445	26
	16.455	34		9.455	27		16.455	24		16.455	29		16.455	23
	16.465	29		9.465	26		16.465	21		16.465	18		16.465	39
	16.475	17		9.475	29		16.475	22		16.475	30		16.475	24
	16.485	23		9.485	19		16.485	17		16.485	22		16.485	23
	16.495	19		9.495	21		16.495	28		16.495	29		16.495	27
	16.505	13		9.505	32		16.505	24		16.505	27		16.505	20
	16.515	15		9.515	24		16.515	20		16.515	17		16.515	23
	16.525	24		9.525	28		16.525	20		16.525	13		16.525	20
	16.535	14		9.535	18		16.535	17		16.535	17		16.535	16
	16.545	32		9.545	25		16.545	23		16.545	22		16.545	33
	16.555	17		9.555	18		16.555	25		16.555	10		16.555	28
	16.565	20		9.565	20		16.565	27		16.565	24		16.565	22
	16.575	21		9.575	28		16.575	19		16.575	20		16.575	21
	16.585	22		9.585	29		16.585	22		16.585	28		16.585	32
	16.595	27		9.595	30		16.595	19		16.595	22		16.595	21
	16.605	19		9.605	20		16.605	19		16.605	20		16.605	16
	16.615	26		9.615	25		16.615	22		16.615	19		16.615	19
	16.625	17		9.625	27		16.625	23		16.625	20		16.625	17
	16.635	18		9.635	24		16.635	16		16.635	27		16.635	22
	16.645	33		9.645	24		16.645	19		16.645	26		16.645	28
	16.655	21		9.655	27		16.655	20		16.655	28		16.655	25
	16.665	27		9.665	29		16.665	24		16.665	13		16.665	14
	16.675	17		9.675	22		16.675	30		16.675	29		16.675	18
	16.685	24		9.685	23		16.685	19		16.685	18		16.685	19
	16.695	17		9.695	24		16.695	16		16.695	26		16.695	15
	16.705	26		9.705	26		16.705	19		16.705	22		16.705	14
	16.715	28		9.715	23		16.715	21		16.715	18		16.715	25
	16.725	23		9.725	25		16.725	29		16.725	14		16.725	22
	16.735	11		9.735	27		16.735	22		16.735	35		16.735	25
	16.745	20		9.745	20		16.745	28		16.745	21		16.745	24
	16.755	25		9.755	20		16.755	24		16.755	24		16.755	13
	16.765	30		9.765	24		16.765	32		16.765	18		16.765	23
	16.775	29		9.775	22		16.775	18		16.775	22		16.775	20
	16.785	27		9.785	29		16.785	21		16.785	23		16.785	23
	16.795	12		9.795	17		16.795	18		16.795	22		16.795	28
	16.805	22		9.805	17		16.805	26		16.805	14		16.805	25
	16.815	15		9.815	27		16.815	18		16.815	23		16.815	19
	16.825	26		9.825	30		16.825	21		16.825	24		16.825	19
	16.835	21		9.835	29		16.835	18		16.835	24		16.835	22
	16.845	18		9.845	26		16.845	17		16.845	22		16.845	20
	16.855	21		9.855	24		16.855	22		16.855	20		16.855	31
	16.865	21		9.865	25		16.865	13		16.865	18		16.865	20
	16.875	15		9.875	23		16.875	20		16.875	17		16.875	19
	16.885	24		9.885	19		16.885	32		16.885	22		16.885	29
	16.895	25		9.895	34		16.895	21		16.895	20		16.895	20
	16.905	18		9.905	19		16.905	24		16.905	23		16.905	21
	16.915	23		9.915	28		16.915	20		16.915	16		16.915	22
	16.925	20		9.925	21		16.925	20		16.925	21		16.925	15
	16.935	20		9.935	34		16.935	21		16.935	16		16.935	23
	16.945	23		9.945	26		16.945	29		16.945	27		16.945	17
	16.955	23		9.955	25		16.955	19		16.955	26		16.955	23
	16.965	15		9.965	32		16.965	18		16.965	26		16.965	20
	16.975	13		9.975	23		16.975	20		16.975	19		16.975	29
	16.985	19		9.985	29		16.985	36		16.985	18		16.985	26
	16.995	21		9.995	21		16.995	28		16.995	17		16.995	23
	17.005	15		10.005	28		17.005	31		17.005	28		17.005	20
	17.015	20		10.015	11		17.015	22		17.015	23		17.015	22
	17.025	28		10.025	26		17.025	17		17.025	23		17.025	30
	17.035	24		10.035	25		17.035	21		17.035	28		17.035	17
	17.045	26		10.045	24		17.045	21		17.045	27		17.045	15
	17.055	18		10.055	25		17.055	27		17.055	12		17.055	13
	17.065	17		10.065	28		17.065	26		17.065	19		17.065	24
	17.075	19		10.075	30		17.075	21		17.075	17		17.075	14
	17.085	20		10.085	32		17.085	20		17.085	16		17.085	22
	17.095	19		10.095	32		17.095	19		17.095	25		17.095	15
	17.105	20		10.105	28		17.105	17		17.105	22		17.105	23
	17.115	25		10.115	21		17.115	26		17.115	21		17.115	18
	17.125	26		10.125	29		17.125	33		17.125	22		17.125	23
	17.135	17		10.135	15		17.135	21		17.135	23		17.135	23
	17.145	21		10.145	20		17.145	20		17.145	30		17.145	24
	17.155	17		10.155	18		17.155	21		17.155	16		17.155	15
	17.165	24		10.165	29		17.165	21		17.165	21		17.165	12
	17.175	28		10.175	22		17.175	17		17.175	30		17.175	12
	17.185	26		10.185	33		17.185	24		17.185	9		17.185	21
	17.195	19		10.195	19		17.195	20		17.195	20		17.195	19
	17.205	14		10.205	27		17.205	27		17.205	24		17.205	22
	17.215	18		10.215	29		17.215	15		17.215	21		17.215	17
	17.225	18		10.225	21		17.225	23		17.225	14		17.225	27
	17.235	23		10.235	15		17.235	18		17.235	32		17.235	18
	17.245	20		10.245	20		17.245	26		17.245	18		17.245	20
	17.255	25		10.255	32		17.255	20		17.255	19		17.255	23
	17.265	23		10.265	23		17.265	28		17.265	20		17.265	16
	17.275	20		10.275	27		17.275	22		17.275	19		17.275	29
	17.285	28		10.285	22		17.285	19		17.285	24		17.285	21
	17.295	25		10.295	27		17.295	30		17.295	20		17.295	23
	17.305	18		10.305	17		17.305	26		17.305	25		17.305	24
	17.315	18		10.315	22		17.315	25		17.315	25		17.315	28
	17.325	27		10.325	28		17.325	26		17.325	14		17.325	16
	17.335	20		10.335	16		17.335	19		17.335	25		17.335	12
	17.345	23		10.345	22		17.345	21		17.345	33		17.345	29
	17.355	13		10.355	23		17.355	18		17.355	21		17.355	26
	17.365	21		10.365	20		17.365	28		17.365	21		17.365	18
	17.375	27		10.375	17		17.375	17		17.375	21		17.375	22
	17.385	23		10.385	34		17.385	22		17.385	29		17.385	19
	17.395	14		10.395	30		17.395	21		17.395	21		17.395	23
	17.405	28		10.405	28		17.405	17		17.405	23		17.405	21
	17.415	23		10.415	29		17.415	18		17.415	18		17.415	20
	17.425	23		10.425	27		17.425	19		17.425	15		17.425	20
	17.435	28		10.435	23		17.435	15		17.435	19		17.435	25
	17.445	23		10.445	24		17.445	23		17.445	16		17.445	22
	17.455	13		10.455	22		17.455	24		17.455	14		17.455	30
	17.465	11		10.465	11		17.465	23		17.465	19		17.465	25
	17.475	21		10.475	15		17.475	27		17.475	26		17.475	21
	17.485	18		10.485	19		17.485	27		17.485	23		17.485	26
	17.495	21		10.495	28		17.495	21		17.495	19		17.495	13
	17.505	19		10.505	25		17.505	20		17.505	20		17.505	25
	17.515	29		10.515	30		17.515	23		17.515	30		17.515	18
	17.525	30		10.525	24		17.525	15		17.525	23		17.525	14
	17.535	14		10.535	25		17.535	17		17.535	25		17.535	20
	17.545	14		10.545	35		17.545	18		17.545	24		17.545	21
	17.555	16		10.555	20		17.555	21		17.555	18		17.555	22
	17.565	22		10.565	11		17.565	30		17.565	20		17.565	13
	17.575	18		10.575	26		17.575	14		17.575	12		17.575	23
	17.585	23		10.585	23		17.585	20		17.585	23		17.585	25
	17.595	13		10.595	24		17.595	23		17.595	19		17.595	24
	17.605	20		10.605	17		17.605	21		17.605	21		17.605	23
	17.615	15		10.615	21		17.615	20		17.615	23		17.615	19
	17.625	31		10.625	30		17.625	25		17.625	17		17.625	23
	17.635	15		10.635	21		17.635	21		17.635	18		17.635	15
	17.645	20		10.645	25		17.645	23		17.645	28		17.645	25
	17.655	31		10.655	16		17.655	23		17.655	20		17.655	12
	17.665	21		10.665	26		17.665	25		17.665	26		17.665	18
	17.675	26		10.675	18		17.675	25		17.675	26		17.675	14
	17.685	29		10.685	24		17.685	18		17.685	18		17.685	16
	17.695	22		10.695	27		17.695	16		17.695	16		17.695	15
	17.705	13		10.705	35		17.705	22		17.705	22		17.705	28
	17.715	28		10.715	19		17.715	24		17.715	23		17.715	24
	17.725	22		10.725	15		17.725	20		17.725	17		17.725	16
	17.735	26		10.735	18		17.735	20		17.735	24		17.735	19
	17.745	26		10.745	23		17.745	21		17.745	24		17.745	19
	17.755	20		10.755	26		17.755	15		17.755	13		17.755	20
	17.765	20		10.765	20		17.765	21		17.765	13		17.765	21
	17.775	26		10.775	31		17.775	12		17.775	13		17.775	30
	17.785	20		10.785	19		17.785	18		17.785	20		17.785	24
	17.795	23		10.795	37		17.795	25		17.795	19		17.795	15
	17.805	25		10.805	25		17.805	15		17.805	24		17.805	24
	17.815	19		10.815	27		17.815	16		17.815	11		17.815	22
	17.825	21		10.825	20		17.825	19		17.825	23		17.825	22
	17.835	22		10.835	27		17.835	23		17.835	27		17.835	20
	17.845	27		10.845	21		17.845	20		17.845	25		17.845	12
	17.855	20		10.855	24		17.855	21		17.855	16		17.855	18
	17.865	22		10.865	35		17.865	23		17.865	24		17.865	21
	17.875	23		10.875	22		17.875	19		17.875	29		17.875	20
	17.885	20		10.885	23		17.885	22		17.885	19		17.885	14
	17.895	18		10.895	33		17.895	18		17.895	20		17.895	18
	17.905	21		10.905	27		17.905	25		17.905	20		17.905	17
	17.915	16		10.915	18		17.915	15		17.915	25		17.915	16
	17.925	24		10.925	23		17.925	15		17.925	18		17.925	20
	17.935	13		10.935	25		17.935	22		17.935	23		17.935	25
	17.945	22		10.945	31		17.945	25		17.945	17		17.945	18
	17.955	34		10.955	30		17.955	15		17.955	20		17.955	19
	17.965	26		10.965	26		17.965	33		17.965	22		17.965	14
	17.975	21		10.975	25		17.975	25		17.975	23		17.975	14
	17.985	26		10.985	19		17.985	28		17.985	18		17.985	24
	17.995	27		10.995	31		17.995	20		17.995	19		17.995	25
	18.005	17		11.005	26		18.005	27		18.005	28		18.005	19
	18.015	15		11.015	29		18.015	21		18.015	20		18.015	16
	18.025	16		11.025	24		18.025	22		18.025	19		18.025	31
	18.035	30		11.035	29		18.035	27		18.035	17		18.035	24
	18.045	18		11.045	30		18.045	30		18.045	20		18.045	25
	18.055	23		11.055	32		18.055	29		18.055	25		18.055	21
	18.065	18		11.065	20		18.065	20		18.065	25		18.065	21
	18.075	22		11.075	24		18.075	24		18.075	23		18.075	20
	18.085	28		11.085	19		18.085	21		18.085	24		18.085	19
	18.095	24		11.095	27		18.095	17		18.095	14		18.095	16
	18.105	23		11.105	30		18.105	18		18.105	15		18.105	21
	18.115	25		11.115	20		18.115	17		18.115	22		18.115	18
	18.125	22		11.125	28		18.125	20		18.125	19		18.125	17
	18.135	23		11.135	26		18.135	26		18.135	16		18.135	20
	18.145	24		11.145	21		18.145	21		18.145	25		18.145	19
	18.155	20		11.155	26		18.155	21		18.155	26		18.155	24
	18.165	17		11.165	30		18.165	22		18.165	17		18.165	22
	18.175	24		11.175	33		18.175	25		18.175	15		18.175	17
	18.185	12		11.185	21		18.185	15		18.185	15		18.185	14
	18.195	18		11.195	16		18.195	18		18.195	22		18.195	15
	18.205	14		11.205	17		18.205	24		18.205	21		18.205	16
	18.215	18		11.215	25		18.215	17		18.215	20		18.215	18
	18.225	12		11.225	26		18.225	21		18.225	21		18.225	18
	18.235	13		11.235	22		18.235	25		18.235	25		18.235	19
	18.245	20		11.245	27		18.245	18		18.245	22		18.245	21
	18.255	20		11.255	24		18.255	21		18.255	27		18.255	20
	18.265	17		11.265	29		18.265	18		18.265	16		18.265	21
	18.275	22		11.275	21		18.275	19		18.275	23		18.275	21
	18.285	24		11.285	26		18.285	20		18.285	18		18.285	12
	18.295	19		11.295	30		18.295	20		18.295	28		18.295	14
	18.305	16		11.305	32		18.305	19		18.305	21		18.305	25
	18.315	16		11.315	33		18.315	20		18.315	22		18.315	21
	18.325	17		11.325	27		18.325	13		18.325	19		18.325	14
	18.335	23		11.335	23		18.335	19		18.335	19		18.335	22
	18.345	24		11.345	17		18.345	15		18.345	22		18.345	15
	18.355	24		11.355	24		18.355	32		18.355	22		18.355	28
	18.365	24		11.365	29		18.365	12		18.365	21		18.365	20
	18.375	21		11.375	33		18.375	25		18.375	24		18.375	18
	18.385	24		11.385	23		18.385	22		18.385	19		18.385	19
	18.395	14		11.395	21		18.395	23		18.395	15		18.395	12
	18.405	27		11.405	25		18.405	15		18.405	16		18.405	16
	18.415	20		11.415	27		18.415	25		18.415	19		18.415	20
	18.425	19		11.425	18		18.425	12		18.425	16		18.425	18
	18.435	21		11.435	18		18.435	24		18.435	14		18.435	13
	18.445	15		11.445	27		18.445	14		18.445	28		18.445	27
	18.455	26		11.455	22		18.455	24		18.455	23		18.455	8
	18.465	12		11.465	34		18.465	10		18.465	19		18.465	15
	18.475	30		11.475	19		18.475	20		18.475	22		18.475	28
	18.485	15		11.485	20		18.485	12		18.485	16		18.485	28
	18.495	12		11.495	20		18.495	22		18.495	31		18.495	17
	18.505	19		11.505	24		18.505	20		18.505	23		18.505	19
	18.515	18		11.515	27		18.515	22		18.515	15		18.515	14
	18.525	20		11.525	24		18.525	24		18.525	18		18.525	20
	18.535	20		11.535	27		18.535	23		18.535	23		18.535	20
	18.545	14		11.545	24		18.545	21		18.545	14		18.545	23
	18.555	12		11.555	23		18.555	21		18.555	23		18.555	24
	18.565	19		11.565	20		18.565	17		18.565	25		18.565	21
	18.575	19		11.575	25		18.575	20		18.575	24		18.575	23
	18.585	20		11.585	30		18.585	18		18.585	16		18.585	24
	18.595	12		11.595	30		18.595	23		18.595	16		18.595	20
	18.605	22		11.605	21		18.605	17		18.605	21		18.605	19
	18.615	27		11.615	25		18.615	13		18.615	21		18.615	16
	18.625	23		11.625	23		18.625	22		18.625	25		18.625	16
	18.635	14		11.635	19		18.635	17		18.635	18		18.635	17
	18.645	21		11.645	18		18.645	21		18.645	24		18.645	22
	18.655	19		11.655	35		18.655	17		18.655	18		18.655	21
	18.665	15		11.665	29		18.665	14		18.665	28		18.665	14
	18.675	22		11.675	31		18.675	19		18.675	17		18.675	12
	18.685	12		11.685	27		18.685	18		18.685	17		18.685	17
	18.695	16		11.695	34		18.695	27		18.695	17		18.695	13
	18.705	20		11.705	23		18.705	19		18.705	19		18.705	24
	18.715	20		11.715	23		18.715	19		18.715	20		18.715	18
	18.725	30		11.725	30		18.725	17		18.725	23		18.725	20
	18.735	23		11.735	22		18.735	27		18.735	25		18.735	29
	18.745	15		11.745	30		18.745	13		18.745	21		18.745	15
	18.755	23		11.755	27		18.755	24		18.755	22		18.755	17
	18.765	19		11.765	22		18.765	19		18.765	19		18.765	26
	18.775	26		11.775	25		18.775	19		18.775	20		18.775	17
	18.785	20		11.785	21		18.785	17		18.785	15		18.785	20
	18.795	25		11.795	37		18.795	29		18.795	34		18.795	17
	18.805	19		11.805	22		18.805	24		18.805	18		18.805	13
	18.815	19		11.815	35		18.815	13		18.815	21		18.815	16
	18.825	27		11.825	24		18.825	25		18.825	24		18.825	29
	18.835	21		11.835	21		18.835	23		18.835	15		18.835	17
	18.845	15		11.845	27		18.845	21		18.845	23		18.845	23
	18.855	19		11.855	18		18.855	16		18.855	17		18.855	20
	18.865	25		11.865	25		18.865	13		18.865	15		18.865	15
	18.875	20		11.875	35		18.875	20		18.875	23		18.875	23
	18.885	17		11.885	29		18.885	26		18.885	27		18.885	18
	18.895	17		11.895	27		18.895	17		18.895	13		18.895	18
	18.905	22		11.905	19		18.905	23		18.905	16		18.905	17
	18.915	27		11.915	34		18.915	26		18.915	16		18.915	20
	18.925	20		11.925	29		18.925	21		18.925	14		18.925	10
	18.935	23		11.935	30		18.935	22		18.935	12		18.935	23
	18.945	25		11.945	20		18.945	17		18.945	20		18.945	16
	18.955	16		11.955	22		18.955	13		18.955	15		18.955	21
	18.965	20		11.965	19		18.965	22		18.965	15		18.965	18
	18.975	18		11.975	34		18.975	24		18.975	18		18.975	19
	18.985	24		11.985	33		18.985	31		18.985	15		18.985	24
	18.995	21		11.995	28		18.995	22		18.995	17		18.995	13
	19.005	25		12.005	15		19.005	23		19.005	18		19.005	20
	19.015	19		12.015	29		19.015	11		19.015	18		19.015	21
	19.025	21		12.025	16		19.025	23		19.025	19		19.025	28
	19.035	20		12.035	21		19.035	24		19.035	19		19.035	21
	19.045	19		12.045	31		19.045	16		19.045	23		19.045	19
	19.055	25		12.055	19		19.055	14		19.055	26		19.055	18
	19.065	20		12.065	26		19.065	27		19.065	21		19.065	23
	19.075	18		12.075	29		19.075	22		19.075	20		19.075	19
	19.085	21		12.085	23		19.085	26		19.085	23		19.085	13
	19.095	30		12.095	18		19.095	22		19.095	16		19.095	20
	19.105	24		12.105	22		19.105	12		19.105	24		19.105	16
	19.115	23		12.115	22		19.115	26		19.115	21		19.115	35
	19.125	27		12.125	23		19.125	24		19.125	24		19.125	22
	19.135	19		12.135	19		19.135	21		19.135	20		19.135	18
	19.145	24		12.145	24		19.145	21		19.145	20		19.145	19
	19.155	15		12.155	14		19.155	22		19.155	27		19.155	22
	19.165	21		12.165	24		19.165	19		19.165	32		19.165	28
	19.175	17		12.175	23		19.175	19		19.175	16		19.175	29
	19.185	29		12.185	27		19.185	18		19.185	16		19.185	20
	19.195	22		12.195	31		19.195	30		19.195	22		19.195	16
	19.205	17		12.205	26		19.205	20		19.205	23		19.205	24
	19.215	19		12.215	27		19.215	18		19.215	21		19.215	16
	19.225	16		12.225	28		19.225	21		19.225	20		19.225	21
	19.235	23		12.235	19		19.235	34		19.235	25		19.235	17
	19.245	23		12.245	26		19.245	19		19.245	25		19.245	20
	19.255	19		12.255	23		19.255	19		19.255	21		19.255	22
	19.265	15		12.265	28		19.265	15		19.265	26		19.265	22
	19.275	23		12.275	28		19.275	18		19.275	16		19.275	14
	19.285	9		12.285	24		19.285	21		19.285	17		19.285	10
	19.295	25		12.295	31		19.295	11		19.295	25		19.295	19
	19.305	26		12.305	38		19.305	23		19.305	16		19.305	23
	19.315	23		12.315	20		19.315	16		19.315	15		19.315	25
	19.325	12		12.325	24		19.325	28		19.325	17		19.325	23
	19.335	21		12.335	20		19.335	16		19.335	16		19.335	20
	19.345	16		12.345	33		19.345	24		19.345	16		19.345	22
	19.355	18		12.355	34		19.355	30		19.355	13		19.355	10
	19.365	15		12.365	23		19.365	35		19.365	24		19.365	22
	19.375	19		12.375	26		19.375	21		19.375	31		19.375	23
	19.385	19		12.385	21		19.385	26		19.385	21		19.385	14
	19.395	18		12.395	32		19.395	25		19.395	21		19.395	16
	19.405	23		12.405	34		19.405	22		19.405	24		19.405	18
	19.415	20		12.415	30		19.415	26		19.415	17		19.415	20
	19.425	13		12.425	24		19.425	28		19.425	15		19.425	22
	19.435	18		12.435	20		19.435	32		19.435	20		19.435	24
	19.445	17		12.445	32		19.445	32		19.445	22		19.445	15
	19.455	18		12.455	29		19.455	26		19.455	24		19.455	11
	19.465	17		12.465	34		19.465	23		19.465	21		19.465	16
	19.475	21		12.475	24		19.475	26		19.475	19		19.475	14
	19.485	13		12.485	33		19.485	23		19.485	36		19.485	20
	19.495	18		12.495	26		19.495	27		19.495	24		19.495	18
	19.505	21		12.505	24		19.505	25		19.505	28		19.505	20
	19.515	21		12.515	31		19.515	24		19.515	31		19.515	25
	19.525	23		12.525	42		19.525	31		19.525	16		19.525	19
	19.535	18		12.535	33		19.535	22		19.535	17		19.535	18
	19.545	23		12.545	37		19.545	27		19.545	30		19.545	16
	19.555	20		12.555	41		19.555	24		19.555	18		19.555	17
	19.565	19		12.565	28		19.565	36		19.565	30		19.565	17
	19.575	22		12.575	28		19.575	22		19.575	27		19.575	15
	19.585	22		12.585	31		19.585	33		19.585	27		19.585	24
	19.595	30		12.595	32		19.595	20		19.595	27		19.595	15
	19.605	19		12.605	26		19.605	26		19.605	31		19.605	13
	19.615	16		12.615	37		19.615	32		19.615	16		19.615	12
	19.625	14		12.625	40		19.625	25		19.625	22		19.625	14
	19.635	19		12.635	32		19.635	27		19.635	23		19.635	16
	19.645	14		12.645	35		19.645	27		19.645	34		19.645	14
	19.655	15		12.655	43		19.655	22		19.655	20		19.655	14
	19.665	18		12.665	37		19.665	38		19.665	23		19.665	26
	19.675	20		12.675	36		19.675	30		19.675	34		19.675	11
	19.685	22		12.685	43		19.685	35		19.685	26		19.685	25
	19.695	17		12.695	36		19.695	23		19.695	33		19.695	22
	19.705	21		12.705	27		19.705	26		19.705	18		19.705	23
	19.715	17		12.715	29		19.715	23		19.715	23		19.715	20
	19.725	26		12.725	43		19.725	31		19.725	21		19.725	23
	19.735	25		12.735	42		19.735	27		19.735	19		19.735	17
	19.745	19		12.745	40		19.745	25		19.745	25		19.745	19
	19.755	19		12.755	40		19.755	23		19.755	23		19.755	16
	19.765	16		12.765	34		19.765	24		19.765	17		19.765	19
	19.775	13		12.775	37		19.775	29		19.775	21		19.775	17
	19.785	20		12.785	41		19.785	23		19.785	25		19.785	24
	19.795	19		12.795	37		19.795	23		19.795	33		19.795	15
	19.805	20		12.805	37		19.805	29		19.805	32		19.805	30
	19.815	24		12.815	45		19.815	30		19.815	16		19.815	12
	19.825	10		12.825	28		19.825	37		19.825	23		19.825	23
	19.835	22		12.835	49		19.835	20		19.835	22		19.835	19
	19.845	15		12.845	40		19.845	27		19.845	27		19.845	15
	19.855	18		12.855	40		19.855	21		19.855	13		19.855	21
	19.865	22		12.865	33		19.865	23		19.865	23		19.865	21
	19.875	18		12.875	34		19.875	29		19.875	26		19.875	21
	19.885	18		12.885	31		19.885	29		19.885	29		19.885	12
	19.895	22		12.895	36		19.895	29		19.895	19		19.895	23
	19.905	29		12.905	34		19.905	32		19.905	34		19.905	26
	19.915	27		12.915	38		19.915	23		19.915	28		19.915	12
	19.925	23		12.925	46		19.925	24		19.925	27		19.925	13
	19.935	14		12.935	32		19.935	28		19.935	28		19.935	11
	19.945	22		12.945	36		19.945	29		19.945	20		19.945	25
	19.955	13		12.955	42		19.955	19		19.955	16		19.955	21
	19.965	20		12.965	43		19.965	29		19.965	23		19.965	14
	19.975	22		12.975	42		19.975	28		19.975	23		19.975	18
	19.985	26		12.985	35		19.985	19		19.985	15		19.985	25
	19.995	27		12.995	28		19.995	25		19.995	21		19.995	13
	20.005	20		13.005	49		20.005	22		20.005	15		20.005	16
	20.015	21		13.015	27		20.015	23		20.015	16		20.015	22
	20.025	20		13.025	32		20.025	40		20.025	28		20.025	14
	20.035	18		13.035	27		20.035	25		20.035	19		20.035	15
	20.045	23		13.045	42		20.045	20		20.045	18		20.045	16
	20.055	24		13.055	44		20.055	25		20.055	21		20.055	21
	20.065	27		13.065	36		20.065	24		20.065	37		20.065	15
	20.075	19		13.075	49		20.075	26		20.075	20		20.075	19
	20.085	18		13.085	33		20.085	21		20.085	24		20.085	25
	20.095	20		13.095	33		20.095	22		20.095	23		20.095	27
	20.105	27		13.105	36		20.105	21		20.105	24		20.105	15
	20.115	12		13.115	29		20.115	19		20.115	21		20.115	11
	20.125	23		13.125	27		20.125	17		20.125	17		20.125	19
	20.135	20		13.135	37		20.135	21		20.135	20		20.135	16
	20.145	16		13.145	32		20.145	27		20.145	21		20.145	21
	20.155	18		13.155	32		20.155	19		20.155	20		20.155	15
	20.165	16		13.165	23		20.165	17		20.165	19		20.165	20
	20.175	19		13.175	40		20.175	19		20.175	27		20.175	16
	20.185	26		13.185	37		20.185	25		20.185	18		20.185	18
	20.195	14		13.195	25		20.195	17		20.195	19		20.195	23
	20.205	16		13.205	31		20.205	26		20.205	19		20.205	22
	20.215	23		13.215	35		20.215	10		20.215	21		20.215	21
	20.225	15		13.225	32		20.225	18		20.225	25		20.225	17
	20.235	35		13.235	27		20.235	19		20.235	15		20.235	24
	20.245	27		13.245	21		20.245	17		20.245	18		20.245	17
	20.255	19		13.255	28		20.255	20		20.255	22		20.255	12
	20.265	25		13.265	49		20.265	18		20.265	16		20.265	15
	20.275	14		13.275	36		20.275	17		20.275	28		20.275	14
	20.285	22		13.285	23		20.285	20		20.285	21		20.285	16
	20.295	16		13.295	24		20.295	20		20.295	18		20.295	16
	20.305	22		13.305	24		20.305	27		20.305	23		20.305	19
	20.315	26		13.315	32		20.315	23		20.315	16		20.315	22
	20.325	20		13.325	28		20.325	16		20.325	16		20.325	14
	20.335	18		13.335	24		20.335	14		20.335	19		20.335	19
	20.345	16		13.345	24		20.345	25		20.345	19		20.345	16
	20.355	22		13.355	30		20.355	14		20.355	22		20.355	13
	20.365	18		13.365	29		20.365	14		20.365	14		20.365	23
	20.375	22		13.375	28		20.375	13		20.375	27		20.375	13
	20.385	17		13.385	32		20.385	9		20.385	22		20.385	16
	20.395	21		13.395	14		20.395	32		20.395	20		20.395	20
	20.405	24		13.405	31		20.405	28		20.405	16		20.405	13
	20.415	17		13.415	24		20.415	24		20.415	26		20.415	17
	20.425	22		13.425	26		20.425	18		20.425	17		20.425	26
	20.435	18		13.435	32		20.435	24		20.435	21		20.435	18
	20.445	26		13.445	32		20.445	16		20.445	22		20.445	22
	20.455	22		13.455	28		20.455	17		20.455	17		20.455	20
	20.465	11		13.465	28		20.465	21		20.465	16		20.465	19
	20.475	22		13.475	32		20.475	21		20.475	15		20.475	14
	20.485	29		13.485	26		20.485	14		20.485	25		20.485	18
	20.495	19		13.495	30		20.495	18		20.495	22		20.495	16
	20.505	18		13.505	29		20.505	25		20.505	19		20.505	16
	20.515	19		13.515	28		20.515	29		20.515	20		20.515	19
	20.525	17		13.525	27		20.525	7		20.525	15		20.525	20
	20.535	27		13.535	29		20.535	21		20.535	23		20.535	17
	20.545	22		13.545	30		20.545	14		20.545	24		20.545	19
	20.555	21		13.555	28		20.555	19		20.555	21		20.555	22
	20.565	25		13.565	32		20.565	22		20.565	19		20.565	20
	20.575	16		13.575	23		20.575	18		20.575	19		20.575	22
	20.585	18		13.585	29		20.585	17		20.585	23		20.585	12
	20.595	21		13.595	28		20.595	24		20.595	14		20.595	17
	20.605	18		13.605	29		20.605	17		20.605	17		20.605	15
	20.615	22		13.615	26		20.615	17		20.615	10		20.615	19
	20.625	20		13.625	26		20.625	22		20.625	15		20.625	13
	20.635	18		13.635	26		20.635	23		20.635	24		20.635	23
	20.645	18		13.645	30		20.645	17		20.645	20		20.645	15
	20.655	13		13.655	23		20.655	31		20.655	20		20.655	14
	20.665	23		13.665	25		20.665	17		20.665	19		20.665	16
	20.675	24		13.675	23		20.675	16		20.675	14		20.675	17
	20.685	19		13.685	24		20.685	17		20.685	17		20.685	10
	20.695	13		13.695	20		20.695	25		20.695	18		20.695	13
	20.705	23		13.705	22		20.705	18		20.705	10		20.705	22
	20.715	21		13.715	25		20.715	20		20.715	21		20.715	24
	20.725	18		13.725	26		20.725	20		20.725	17		20.725	22
	20.735	19		13.735	32		20.735	23		20.735	24		20.735	18
	20.745	16		13.745	21		20.745	16		20.745	17		20.745	19
	20.755	20		13.755	28		20.755	18		20.755	27		20.755	26
	20.765	19		13.765	23		20.765	21		20.765	20		20.765	12
	20.775	14		13.775	17		20.775	28		20.775	19		20.775	15
	20.785	26		13.785	35		20.785	24		20.785	15		20.785	19
	20.795	24		13.795	37		20.795	15		20.795	24		20.795	18
	20.805	18		13.805	26		20.805	21		20.805	15		20.805	16
	20.815	14		13.815	26		20.815	23		20.815	14		20.815	22
	20.825	17		13.825	19		20.825	20		20.825	17		20.825	32
	20.835	25		13.835	27		20.835	25		20.835	24		20.835	21
	20.845	15		13.845	19		20.845	16		20.845	28		20.845	20
	20.855	13		13.855	32		20.855	27		20.855	26		20.855	23
	20.865	21		13.865	38		20.865	20		20.865	13		20.865	25
	20.875	16		13.875	29		20.875	17		20.875	17		20.875	25
	20.885	23		13.885	25		20.885	23		20.885	14		20.885	15
	20.895	20		13.895	36		20.895	27		20.895	20		20.895	19
	20.905	21		13.905	18		20.905	16		20.905	22		20.905	18
	20.915	18		13.915	26		20.915	19		20.915	19		20.915	18
	20.925	30		13.925	32		20.925	20		20.925	18		20.925	18
	20.935	14		13.935	22		20.935	22		20.935	26		20.935	23
	20.945	21		13.945	34		20.945	17		20.945	15		20.945	18
	20.955	22		13.955	25		20.955	18		20.955	31		20.955	14
[truncated: 9,604 more rows]

## Sheet: Figure 10c
Nd4Ni3O8 / NdGaO3 (+6% Nd)	two-theta (angle)	Intensity (counts)	Nd4Ni3O8 / NdGaO3 (+3% Nd)	two-theta (angle)	Intensity (counts)	Nd4Ni3O8 / NdGaO3 (optimal)	two-theta (angle)	Intensity (counts)	Nd4Ni3O8 / NdGaO3 (-3% Nd)	two-theta (angle)	Intensity (counts)	Nd4Ni3O8 / NdGaO3 (-6% Nd)	two-theta (angle)	Intensity (counts)
[truncated: 5,999 more rows]

[truncated: 1 more sheets: Figure 10e]
